# Supplementary material for: Screening Prognosis-Related lncRNAs Based on WGCNA to Establish a New Risk Score for Predicting Prognosis in Patients with Hepatocellular Carcinoma
Source: J Immunol Res. 2021 Aug 14;2021:5518908. doi: 10.1155/2021/5518908 (PMC8380184; doi:10.1155/2021/5518908)
Supplement: Supplementary Materials — Figure S1: the flow chart of the whole study. Figure S2: the 4 miRNAs were associated with good prognosis. Figure S3: the correlation between the risk score and TNM. Figure S4: the correlation between the risk score and 27 immune checkpoint members. Supplemental Table S1: differentially expressed lncRNA. Supplemental Table S2: differentially expressed miRNA. Supplemental Table S3: differentially expressed mRNA. Supplemental Table S4: 566 lncRNA-miRNA-mRNA regulatory pairs in the ceRNA network. Supplemental Table S5: the ranking results of the top 15 hub genes. Supplemental Table S6: the correlation between risk score and 27 immune checkpoint members. [file 5518908.f1.zip]

Archive with 11 entries (10 files):
- 5518908.f1/Figure S1 The flow chart of the whole study.pdf
- 5518908.f1/Figure S2 The 4 miRNAs were associated with good prognosis.pdf
- 5518908.f1/Figure S3 The correlation between risk score and TNM.pdf
- 5518908.f1/Figure S4 The correlation between risk score and 27 immune checkpoint members.pdf
- 5518908.f1/Supplemental Table S1-Diff_Tumor_Normal_lncRNA.txt
- 5518908.f1/Supplemental Table S2-Diff_Tumor_Normal_miRNA.txt
- 5518908.f1/Supplemental Table S3-Diff_Tumor_Normal_mRNA.txt
- 5518908.f1/Supplemental Table S4-ceRNA.txt
- 5518908.f1/Supplemental Table S5-Top15 rank.txt
- 5518908.f1/Supplemental Table S6-The correlation between risk score and 27 immune checkpoint members.txt
- 5518908.f1/
