# Supplementary material for: Screening Prognosis-Related lncRNAs Based on WGCNA to Establish a New Risk Score for Predicting Prognosis in Patients with Hepatocellular Carcinoma
Source: J Immunol Res. 2021 Aug 14;2021:5518908. doi: 10.1155/2021/5518908 (PMC8380184; doi:10.1155/2021/5518908)
Supplement: Supplementary Materials — Figure S1: the flow chart of the whole study. Figure S2: the 4 miRNAs were associated with good prognosis. Figure S3: the correlation between the risk score and TNM. Figure S4: the correlation between the risk score and 27 immune checkpoint members. Supplemental Table S1: differentially expressed lncRNA. Supplemental Table S2: differentially expressed miRNA. Supplemental Table S3: differentially expressed mRNA. Supplemental Table S4: 566 lncRNA-miRNA-mRNA regulatory pairs in the ceRNA network. Supplemental Table S5: the ranking results of the top 15 hub genes. Supplemental Table S6: the correlation between risk score and 27 immune checkpoint members. [file 5518908.f1.zip › 5518908.f1/Supplemental Table S1-Diff_Tumor_Normal_lncRNA.txt]

Ensembl_Gene_ID	Gene Symbol	Gene_Biotype	Biotype	Fold-change	style	P-value	FDR	mean(Tumor)	mean(Normal)
ENSG00000240602	AADACP1	transcribed_unprocessed_pseudogene	lncRNA	0.53	down	0.0000002	0.00000174	1.53	2.89
ENSG00000232667	AC004862.6	antisense	lncRNA	0.64	down	0.0007775	0.00215	1.46	2.28
ENSG00000230882	AC005077.14	processed_pseudogene	lncRNA	0.6	down	0.0000071	0.0000397	1.32	2.21
ENSG00000264918	AC005229.1	miRNA	ncRNA	0.51	down	0.0000029	0.0000177	3.63	7.09
ENSG00000267056	AC005336.4	processed_pseudogene	lncRNA	0.51	down	0.0005453	0.00159	2.58	5.06
ENSG00000251169	AC005355.2	lincRNA	lncRNA	1.69	up	0.0007572	0.00211	2.11	1.25
ENSG00000239467	AC007405.6	lincRNA	lncRNA	1.69	up	0.0000021	0.0000135	2.01	1.19
ENSG00000218175	AC016739.2	processed_pseudogene	lncRNA	1.53	up	0.0017973	0.00433	4.21	2.76
ENSG00000212978	AC016747.3	processed_transcript	lncRNA	1.65	up	0.0000001	0.0000001	2.42	1.47
ENSG00000232451	AC016768.1	lincRNA	lncRNA	0.64	down	0.0000009	0.00000638	1.24	1.94
ENSG00000214135	AC024560.3	transcribed_unprocessed_pseudogene	lncRNA	1.72	up	0.0000001	0.0000001	1.72	1
ENSG00000225765	AC068535.3	lincRNA	lncRNA	0.29	down	0.0000001	0.0000001	2.07	7.11
ENSG00000263775	AC080008.1	miRNA	ncRNA	0.43	down	0.0000001	0.0000001	1.28	2.98
ENSG00000229043	AC091729.9	antisense	lncRNA	1.51	up	0.0001029	0.000384	2.27	1.5
ENSG00000230733	AC092171.4	lincRNA	lncRNA	2.47	up	0.0000001	0.0000001	2.47	1
ENSG00000152117	AC093838.4	transcribed_processed_pseudogene	lncRNA	1.57	up	0.0000016	0.0000106	2.12	1.34
ENSG00000264696	AC108078.1	miRNA	ncRNA	0.41	down	0.0003834	0.00116	5.47	13.23
ENSG00000276171	AC114498.1	miRNA	ncRNA	0.41	down	0.0000082	0.0000446	2.85	7.04
ENSG00000228989	AC133528.2	antisense	lncRNA	1.51	up	0.0000328	0.000146	8.21	5.44
ENSG00000234742	AC144530.1	processed_pseudogene	lncRNA	2.02	up	0.0000001	0.0000001	2.49	1.24
ENSG00000236136	ADORA2BP1	processed_pseudogene	lncRNA	0.52	down	0.0000248	0.000115	1.65	3.19
ENSG00000235529	AGAP1-IT1	sense_intronic	lncRNA	0.64	down	0.000084	0.000324	1.29	1.99
ENSG00000151631	AKR1C6P	unprocessed_pseudogene	lncRNA	0.49	down	0.0002283	0.000726	2.8	5.68
ENSG00000211454	AKR7L	polymorphic_pseudogene	lncRNA	0.6	down	0.0001036	0.000384	1.96	3.28
ENSG00000277394	AL132988.1	miRNA	ncRNA	0.46	down	0.0002749	0.000855	6.4	13.78
ENSG00000258604	AL161668.5	lincRNA	lncRNA	0.19	down	0.0000001	0.0000001	1.75	9.03
ENSG00000234614	AL450992.2	antisense	lncRNA	2.24	up	0.0000012	0.0000083	3.34	1.49
ENSG00000231991	ANXA2P2	processed_pseudogene	lncRNA	1.67	up	0.0000395	0.00017	1.91	1.14
ENSG00000250470	AP000351.3	unprocessed_pseudogene	lncRNA	0.52	down	0.0000008	0.00000585	1.73	3.34
ENSG00000276529	AP001505.10	lincRNA	lncRNA	1.56	up	0.0012187	0.0031	2.83	1.81
ENSG00000254614	AP003068.23	antisense	lncRNA	1.62	up	0.0006161	0.00177	2.43	1.5
ENSG00000236267	AP006216.5	antisense	lncRNA	0.33	down	0.0000001	0.0000001	1.33	4.07
ENSG00000214855	APOC1P1	transcribed_unprocessed_pseudogene	lncRNA	0.3	down	0.0001197	0.000429	17.57	58.88
ENSG00000214293	APTR	lincRNA	lncRNA	1.53	up	0.0000005	0.00000388	2.17	1.42
ENSG00000186466	AQP7P1	unprocessed_pseudogene	lncRNA	0.54	down	0.0000028	0.0000174	1.48	2.76
ENSG00000267080	ASB16-AS1	antisense	lncRNA	1.94	up	0.0000001	0.0000001	2.16	1.11
ENSG00000236017	ASMTL-AS1	antisense	lncRNA	1.92	up	0.0000001	0.000000928	2.03	1.06
ENSG00000220517	ASS1P1	processed_pseudogene	lncRNA	0.5	down	0.0000001	0.0000001	1.13	2.24
ENSG00000214313	AZGP1P1	transcribed_unprocessed_pseudogene	lncRNA	0.31	down	0.0000001	0.0000001	3.51	11.39
ENSG00000214252	AZGP1P2	unprocessed_pseudogene	lncRNA	0.53	down	0.0000001	0.0000001	1.12	2.11
ENSG00000233554	B4GALT1-AS1	antisense	lncRNA	0.37	down	0.0000001	0.0000001	1.42	3.83
ENSG00000278768	BACE1-AS	antisense	lncRNA	1.81	up	0.0000001	0.0000001	1.87	1.03
ENSG00000235510	BX842568.1	unprocessed_pseudogene	lncRNA	0.27	down	0.0000001	0.0000001	1.33	5.01
ENSG00000223723	BX842568.2	processed_pseudogene	lncRNA	0.45	down	0.0000001	0.0000001	1.14	2.53
ENSG00000167798	C3P1	transcribed_unprocessed_pseudogene	lncRNA	0.16	down	0.0000001	0.0000001	6.66	42.38
ENSG00000256847	CCND2P1	processed_pseudogene	lncRNA	0.27	down	0.0000001	0.0000001	3.91	14.71
ENSG00000267296	CEBPA-AS1	antisense	lncRNA	1.62	up	0.0005915	0.0017	3.49	2.16
ENSG00000186162	CIDECP	transcribed_unprocessed_pseudogene	lncRNA	1.88	up	0.0000001	0.0000001	2.03	1.08
ENSG00000279672	CMB9-55F22.1	TEC	lncRNA	1.52	up	0.0001375	0.000485	1.55	1.02
ENSG00000203280	CTA-221G9.12	antisense	lncRNA	0.52	down	0.0000001	0.0000001	1.62	3.12
ENSG00000272821	CTA-384D8.36	antisense	lncRNA	1.52	up	0.0001992	0.000645	2.98	1.97
ENSG00000280206	CTB-193M12.5	lincRNA	lncRNA	1.98	up	0.0000002	0.00000174	2.49	1.26
ENSG00000267317	CTB-25B13.12	antisense	lncRNA	1.63	up	0.0000117	0.0000604	6.84	4.2
ENSG00000229119	CTB-63M22.1	processed_pseudogene	lncRNA	1.82	up	0.0008426	0.00229	5.55	3.05
ENSG00000196810	CTBP1-AS2	antisense	lncRNA	1.54	up	0.0000001	0.000000928	1.62	1.06
ENSG00000269246	CTC-246B18.10	lincRNA	lncRNA	1.77	up	0.0000841	0.000324	1.77	1
ENSG00000264016	CTC-297N7.9	lincRNA	lncRNA	0.36	down	0.0000001	0.0000001	1.65	4.58
ENSG00000269044	CTC-429P9.3	sense_intronic	lncRNA	1.76	up	0.0000001	0.0000001	2.06	1.17
ENSG00000268205	CTC-444N24.11	lincRNA	lncRNA	1.51	up	0.0000044	0.0000256	3.42	2.27
ENSG00000279108	CTC-490E21.11	TEC	lncRNA	0.51	down	0.0000006	0.00000453	1.43	2.79
ENSG00000248709	CTC-505O3.2	lincRNA	lncRNA	0.15	down	0.0000001	0.0000001	4.3	28.59
ENSG00000248884	CTC-537E7.3	lincRNA	lncRNA	0.27	down	0.0000001	0.0000001	1.18	4.42
ENSG00000276075	CTD-2012K14.8	antisense	lncRNA	0.43	down	0.0000001	0.0000001	2.74	6.37
ENSG00000249042	CTD-2015H6.3	antisense	lncRNA	1.56	up	0.0000005	0.00000388	2.03	1.31
ENSG00000253525	CTD-2114J12.1	processed_pseudogene	lncRNA	0.55	down	0.0000001	0.0000001	1.2	2.19
ENSG00000270933	CTD-2227E11.1	lincRNA	lncRNA	1.62	up	0.0000105	0.0000555	1.62	1
ENSG00000225138	CTD-2228K2.7	processed_transcript	lncRNA	1.75	up	0.000797	0.00219	1.78	1.02
ENSG00000253982	CTD-2336O2.1	antisense	lncRNA	0.45	down	0.0000001	0.0000001	4.06	9.01
ENSG00000265415	CTD-2510F5.4	antisense	lncRNA	1.72	up	0.0000969	0.000364	1.72	1
ENSG00000270804	CTD-2583A14.11	transcribed_processed_pseudogene	lncRNA	1.77	up	0.0000002	0.00000174	2.08	1.17
ENSG00000269867	CTD-2583A14.8	sense_intronic	lncRNA	1.58	up	0.0000271	0.000124	2.47	1.57
ENSG00000276980	CTD-3128G10.7	sense_intronic	lncRNA	0.44	down	0.0067609	0.0142	34.22	77.8
ENSG00000232442	CTD-3184A7.4	antisense	lncRNA	1.66	up	0.0000043	0.0000252	3.42	2.06
ENSG00000229754	CXCR2P1	transcribed_unprocessed_pseudogene	lncRNA	0.39	down	0.0000001	0.0000001	1.23	3.13
ENSG00000204338	CYP21A1P	transcribed_unprocessed_pseudogene	lncRNA	1.8	up	0.0000698	0.000277	2.04	1.13
ENSG00000256612	CYP2B7P	transcribed_unprocessed_pseudogene	lncRNA	0.3	down	0.0001542	0.000525	3.54	11.88
ENSG00000205702	CYP2D7	polymorphic_pseudogene	lncRNA	0.51	down	0.0047785	0.0105	4.53	8.92
ENSG00000225756	DBH-AS1	antisense	lncRNA	0.66	down	0.0111697	0.0218	4.52	6.86
ENSG00000215256	DHRS4-AS1	antisense	lncRNA	0.43	down	0.0000001	0.0000001	4.45	10.32
ENSG00000248593	DSTNP2	transcribed_unprocessed_pseudogene	lncRNA	2.15	up	0.0000001	0.0000001	2.43	1.13
ENSG00000142396	ERVK3-1	processed_transcript	lncRNA	1.67	up	0.0000001	0.0000001	1.76	1.05
ENSG00000251165	F11-AS1	antisense	lncRNA	0.34	down	0.0000001	0.0000001	1.7	5.02
ENSG00000205866	FAM99A	lincRNA	lncRNA	0.14	down	0.0000001	0.0000001	2.32	16.14
ENSG00000205865	FAM99B	antisense	lncRNA	0.28	down	0.0000001	0.0000001	1.43	5.04
ENSG00000272143	FGF14-AS2	lincRNA	lncRNA	0.42	down	0.0000001	0.0000001	1.36	3.23
ENSG00000134612	FOLH1B	transcribed_unprocessed_pseudogene	lncRNA	0.32	down	0.0000001	0.0000001	1.26	3.92
ENSG00000242960	FTH1P23	processed_pseudogene	lncRNA	1.51	up	0.0000375	0.000164	1.56	1.03
ENSG00000219507	FTH1P8	processed_pseudogene	lncRNA	1.58	up	0.0001918	0.000629	2.14	1.35
ENSG00000228232	GAPDHP1	processed_pseudogene	lncRNA	1.75	up	0.0236504	0.0418	5.22	2.98
ENSG00000234741	GAS5	processed_transcript	lncRNA	3.28	up	0.0000001	0.0000001	25.25	7.7
ENSG00000249948	GBA3	polymorphic_pseudogene	lncRNA	0.13	down	0.0000001	0.0000001	4.01	31.78
ENSG00000130600	H19	processed_transcript	lncRNA	0.28	down	0.004179	0.00928	16.36	57.86
ENSG00000276550	HERC2P2	transcribed_unprocessed_pseudogene	lncRNA	1.52	up	0.0000259	0.000119	1.63	1.08
ENSG00000229005	HNF4A-AS1	antisense	lncRNA	0.28	down	0.0000001	0.0000001	3.6	13.01
ENSG00000231948	HS1BP3-IT1	sense_intronic	lncRNA	0.43	down	0.0000065	0.0000369	2.86	6.71
ENSG00000236060	HSPB1P1	processed_pseudogene	lncRNA	1.77	up	0.0002006	0.000645	3.48	1.96
ENSG00000253755	IGHGP	IG_C_pseudogene	lncRNA	0.45	down	0.0015571	0.00385	2.33	5.17
ENSG00000269837	IPO5P1	transcribed_processed_pseudogene	lncRNA	1.55	up	0.0001809	0.000604	2	1.29
ENSG00000214401	KANSL1-AS1	antisense	lncRNA	0.66	down	0.0011659	0.00298	1.73	2.64
ENSG00000274225	KB-68A7.1	lincRNA	lncRNA	0.38	down	0.0000001	0.0000001	2.09	5.45
ENSG00000229320	KRT8P12	transcribed_processed_pseudogene	lncRNA	1.95	up	0.0000001	0.0000001	2.03	1.04
ENSG00000260541	LA16c-429E7.1	sense_overlapping	lncRNA	0.63	down	0.0000001	0.0000001	1.17	1.86
ENSG00000222041	LINC00152	lincRNA	lncRNA	2.44	up	0.0000001	0.0000001	2.91	1.19
ENSG00000259974	LINC00261	lincRNA	lncRNA	0.38	down	0.0000001	0.0000001	16.69	44.34
ENSG00000280798	LINC00294	lincRNA	lncRNA	1.51	up	0.0000005	0.00000388	1.7	1.13
ENSG00000185168	LINC00482	lincRNA	lncRNA	1.54	up	0.0001108	0.000404	1.54	1
ENSG00000264575	LINC00526	lincRNA	lncRNA	0.55	down	0.0000004	0.00000321	2.7	4.94
ENSG00000228705	LINC00659	antisense	lncRNA	0.53	down	0.0002348	0.000741	1.93	3.64
ENSG00000237949	LINC00844	lincRNA	lncRNA	0.12	down	0.0000001	0.0000001	4.6	39.29
ENSG00000224805	LINC00853	antisense	lncRNA	1.56	up	0.0002516	0.000789	1.65	1.06
ENSG00000250056	LINC01018	lincRNA	lncRNA	0.17	down	0.0000001	0.0000001	4	24.26
ENSG00000249173	LINC01093	lincRNA	lncRNA	0.044	down	0.0000001	0.0000001	1.6	36.51
ENSG00000222033	LINC01124	lincRNA	lncRNA	1.52	up	0.0169946	0.0315	2.08	1.37
ENSG00000258867	LINC01146	lincRNA	lncRNA	0.38	down	0.0000001	0.000000928	2.93	7.6
ENSG00000253819	LINC01151	lincRNA	lncRNA	1.75	up	0.0004766	0.00141	1.85	1.06
ENSG00000259417	LINC01314	lincRNA	lncRNA	0.37	down	0.0000001	0.0000001	2.07	5.52
ENSG00000280587	LINC01348	lincRNA	lncRNA	0.31	down	0.0000001	0.0000001	2.46	7.86
ENSG00000237767	LINC01370	lincRNA	lncRNA	0.36	down	0.000029	0.000131	2.3	6.33
ENSG00000254211	LINC01485	lincRNA	lncRNA	0.42	down	0.0050713	0.011	11.34	26.87
ENSG00000236882	LINC01554	lincRNA	lncRNA	0.25	down	0.0000723	0.000283	3.74	14.7
ENSG00000259108	LINC01595	lincRNA	lncRNA	0.48	down	0.0008101	0.00222	1.77	3.66
ENSG00000253716	LINC01604	antisense	lncRNA	1.96	up	0.0000001	0.0000001	2.36	1.2
ENSG00000213071	LPAL2	transcribed_unprocessed_pseudogene	lncRNA	0.46	down	0.0000001	0.0000001	1.19	2.58
ENSG00000234456	MAGI2-AS3	processed_transcript	lncRNA	0.49	down	0.0000001	0.0000001	1.17	2.4
ENSG00000234608	MAPKAPK5-AS1	lincRNA	lncRNA	1.75	up	0.0000001	0.0000001	3.35	1.92
ENSG00000207926	MIR135A1	miRNA	ncRNA	0.49	down	0.0000844	0.000324	11.04	22.38
ENSG00000186594	MIR22HG	lincRNA	lncRNA	0.53	down	0.0000009	0.00000638	2.57	4.84
ENSG00000207547	MIR25	miRNA	ncRNA	1.85	up	0.0000029	0.0000177	2.08	1.12
ENSG00000265917	MIR3685	miRNA	ncRNA	1.77	up	0.0000642	0.000255	2.28	1.29
ENSG00000265806	MIR4292	miRNA	ncRNA	1.55	up	0.0001632	0.000554	1.62	1.04
ENSG00000172965	MIR4435-2HG	lincRNA	lncRNA	1.67	up	0.0000004	0.00000321	1.71	1.02
ENSG00000266852	MIR4482	miRNA	ncRNA	0.65	down	0.0087168	0.0178	1.94	2.98
ENSG00000265660	MIR4664	miRNA	ncRNA	2.44	up	0.0000152	0.0000761	3.52	1.44
ENSG00000207770	MIR568	miRNA	ncRNA	0.52	down	0.0010455	0.00272	5	9.63
ENSG00000207652	MIR621	miRNA	ncRNA	0.42	down	0.0012719	0.00322	39.95	95.25
ENSG00000207554	MIR647	miRNA	ncRNA	2.39	up	0.0000001	0.0000001	2.65	1.11
ENSG00000210140	MT-TC	Mt_tRNA	lncRNA	0.46	down	0.0000173	0.0000851	3.24	7.09
ENSG00000210144	MT-TY	Mt_tRNA	lncRNA	0.43	down	0.000001	0.000007	3.85	9.02
ENSG00000205360	MT1CP	transcribed_unprocessed_pseudogene	lncRNA	0.53	down	0.0000009	0.00000638	1.13	2.14
ENSG00000205361	MT1DP	transcribed_unprocessed_pseudogene	lncRNA	0.21	down	0.0000001	0.0000001	2.23	10.83
ENSG00000260549	MT1L	unitary_pseudogene	lncRNA	0.1	down	0.0000001	0.0000001	4.03	40.02
ENSG00000233929	MT1XP1	processed_pseudogene	lncRNA	0.17	down	0.0000001	0.0000001	1.32	7.8
ENSG00000162840	MT2P1	processed_pseudogene	lncRNA	0.091	down	0.0000001	0.0000001	2.24	24.57
ENSG00000225630	MTND2P28	unprocessed_pseudogene	lncRNA	0.57	down	0.0136016	0.0258	110.09	194
ENSG00000233377	MTND4P20	processed_pseudogene	lncRNA	0.4	down	0.0004047	0.00122	4.35	10.9
ENSG00000236675	MTX1P1	unprocessed_pseudogene	lncRNA	2.21	up	0.0000001	0.0000001	2.23	1.01
ENSG00000229644	NAMPTP1	processed_pseudogene	lncRNA	0.55	down	0.0000637	0.000254	1.78	3.24
ENSG00000131401	NAPSB	transcribed_unprocessed_pseudogene	lncRNA	0.31	down	0.0000001	0.0000001	1.67	5.38
ENSG00000204872	NAT8B	polymorphic_pseudogene	lncRNA	1.96	up	0.0014339	0.0036	2.54	1.3
ENSG00000227242	NBPF13P	unprocessed_pseudogene	lncRNA	0.65	down	0.0000013	0.00000888	1.18	1.81
ENSG00000245532	NEAT1	lincRNA	lncRNA	1.51	up	0.011582	0.0225	8.54	5.65
ENSG00000229417	NPM1P25	processed_pseudogene	lncRNA	0.46	down	0.0000001	0.0000001	1.44	3.11
ENSG00000248008	NRAV	antisense	lncRNA	1.52	up	0.0000026	0.0000163	1.79	1.18
ENSG00000246082	NUDT16P1	unitary_pseudogene	lncRNA	0.46	down	0.0000001	0.000000928	1.98	4.26
ENSG00000237988	OR2I1P	unprocessed_pseudogene	lncRNA	3.78	up	0.000027	0.000124	25.82	6.83
ENSG00000228288	PCAT6	antisense	lncRNA	1.65	up	0.0000052	0.0000298	1.65	1
ENSG00000180867	PDIA3P1	processed_pseudogene	lncRNA	1.75	up	0.0000008	0.00000585	3.02	1.73
ENSG00000213061	PFN1P11	processed_pseudogene	lncRNA	1.56	up	0.0116456	0.0226	1.56	1
ENSG00000240935	PLGLA	transcribed_unprocessed_pseudogene	lncRNA	0.18	down	0.0000001	0.0000001	1.63	9.11
ENSG00000188242	PP7080	antisense	lncRNA	1.96	up	0.0000037	0.000022	2.72	1.39
ENSG00000198618	PPIAP22	processed_pseudogene	lncRNA	1.86	up	0.0000001	0.0000001	41.63	22.42
ENSG00000214975	PPIAP29	processed_pseudogene	lncRNA	2.06	up	0.0001101	0.000403	2.57	1.25
ENSG00000179967	PPP1R14BP3	processed_pseudogene	lncRNA	1.66	up	0.0000082	0.0000446	16.43	9.88
ENSG00000239911	PRKAG2-AS1	antisense	lncRNA	0.6	down	0.0018888	0.00453	2.83	4.67
ENSG00000241990	PRR34-AS1	antisense	lncRNA	1.84	up	0.0000308	0.000138	2.37	1.29
ENSG00000226752	PSMD5-AS1	antisense	lncRNA	1.54	up	0.0000005	0.00000388	1.68	1.09
ENSG00000226278	PSPHP1	unprocessed_pseudogene	lncRNA	3.84	up	0.0001056	0.00039	11.78	3.07
ENSG00000217643	PTGES3P2	processed_pseudogene	lncRNA	0.66	down	0.0000927	0.00035	1.53	2.32
ENSG00000255857	PXN-AS1	antisense	lncRNA	1.53	up	0.0000001	0.0000001	1.68	1.1
ENSG00000199488	RNU1-70P	snRNA	ncRNA	0.38	down	0.0004507	0.00134	74.79	196.99
ENSG00000200253	RNU6-529P	snRNA	ncRNA	0.59	down	0.0000015	0.0000101	1.42	2.4
ENSG00000202337	RNU6-8	snRNA	ncRNA	2.08	up	0.0000005	0.00000388	2.31	1.11
ENSG00000216775	RP1-152L7.5	transcribed_unprocessed_pseudogene	lncRNA	1.75	up	0.0022767	0.0054	2.9	1.66
ENSG00000235142	RP1-60O19.1	lincRNA	lncRNA	0.49	down	0.0000003	0.00000252	2.84	5.76
ENSG00000276960	RP1-81D8.5	unprocessed_pseudogene	lncRNA	0.43	down	0.0000001	0.0000001	1.2	2.79
ENSG00000217648	RP1-95L4.4	processed_pseudogene	lncRNA	0.38	down	0.0000001	0.0000001	2.15	5.71
ENSG00000272579	RP11-101E13.5	antisense	lncRNA	1.51	up	0.0000015	0.0000101	13.1	8.68
ENSG00000235241	RP11-108M9.5	processed_pseudogene	lncRNA	1.61	up	0.0000515	0.000214	2.23	1.39
ENSG00000254990	RP11-108O10.2	lincRNA	lncRNA	0.58	down	0.0000001	0.000000928	1.38	2.39
ENSG00000267321	RP11-1094M14.11	lincRNA	lncRNA	1.6	up	0.0000194	0.0000926	3.14	1.97
ENSG00000255135	RP11-111M22.3	lincRNA	lncRNA	1.69	up	0.0000108	0.0000565	2.99	1.77
ENSG00000279528	RP11-1148L6.8	TEC	lncRNA	1.52	up	0.0000616	0.000248	5.9	3.89
ENSG00000267675	RP11-1151B14.2	lincRNA	lncRNA	0.39	down	0.0000001	0.0000001	1.93	4.91
ENSG00000254607	RP11-115C10.1	antisense	lncRNA	0.41	down	0.0007054	0.00199	2.54	6.24
ENSG00000261012	RP11-116D2.1	lincRNA	lncRNA	0.35	down	0.0000008	0.00000585	17.49	49.79
ENSG00000279372	RP11-1182P23.5	TEC	lncRNA	0.44	down	0.0000001	0.0000001	1.31	2.97
ENSG00000267250	RP11-118B18.2	lincRNA	lncRNA	0.58	down	0.0000717	0.000282	1.29	2.23
ENSG00000251637	RP11-119D9.1	lincRNA	lncRNA	0.43	down	0.0000001	0.0000001	1.39	3.21
ENSG00000271681	RP11-1259L22.2	processed_pseudogene	lncRNA	0.29	down	0.0000001	0.0000001	1.33	4.57
ENSG00000262294	RP11-1260E13.2	antisense	lncRNA	0.54	down	0.0000001	0.0000001	1.23	2.28
ENSG00000232671	RP11-126K1.2	antisense	lncRNA	1.51	up	0.0000086	0.0000465	1.56	1.03
ENSG00000226644	RP11-128M1.1	lincRNA	lncRNA	1.97	up	0.0000006	0.00000453	1.97	1
ENSG00000271868	RP11-1293J14.1	lincRNA	lncRNA	0.54	down	0.0000002	0.00000174	1.72	3.2
ENSG00000269976	RP11-130L8.2	lincRNA	lncRNA	0.42	down	0.0000716	0.000282	4.32	10.4
ENSG00000278683	RP11-132A1.6	unprocessed_pseudogene	lncRNA	0.29	down	0.0000001	0.0000001	1.94	6.57
ENSG00000224536	RP11-134G8.7	antisense	lncRNA	0.66	down	0.0000023	0.0000146	1.3	1.97
ENSG00000274561	RP11-147L13.12	lincRNA	lncRNA	1.6	up	0.000014	0.0000707	3.81	2.38
ENSG00000277476	RP11-147L13.13	lincRNA	lncRNA	1.55	up	0.0000006	0.00000453	1.55	1
ENSG00000253944	RP11-156K13.1	antisense	lncRNA	0.4	down	0.0001947	0.000635	4.22	10.61
ENSG00000263470	RP11-160O5.1	lincRNA	lncRNA	1.54	up	0.0048613	0.0106	2.24	1.45
ENSG00000250327	RP11-173M11.2	processed_pseudogene	lncRNA	0.35	down	0.0000001	0.0000001	1.85	5.3
ENSG00000238102	RP11-19D2.1	lincRNA	lncRNA	0.4	down	0.0000003	0.00000252	2.67	6.75
ENSG00000204894	RP11-208G20.2	processed_pseudogene	lncRNA	1.71	up	0.0009895	0.00262	2.34	1.37
ENSG00000273179	RP11-20I20.4	antisense	lncRNA	2.85	up	0.0000001	0.0000001	3.82	1.34
ENSG00000242299	RP11-234A1.1	processed_pseudogene	lncRNA	1.54	up	0.0008583	0.00232	5.35	3.47
ENSG00000249746	RP11-254I22.3	lincRNA	lncRNA	0.55	down	0.0009462	0.00253	2.06	3.77
ENSG00000279059	RP11-257O5.2	TEC	lncRNA	1.74	up	0.0000001	0.0000001	2.08	1.19
ENSG00000270189	RP11-258C19.7	lincRNA	lncRNA	1.54	up	0.000001	0.000007	1.58	1.03
ENSG00000236199	RP11-264I13.2	antisense	lncRNA	0.47	down	0.0000001	0.0000001	1.77	3.73
ENSG00000275494	RP11-266L9.8	sense_intronic	lncRNA	0.55	down	0.0000496	0.000207	2.8	5.13
ENSG00000272405	RP11-284F21.10	antisense	lncRNA	2.44	up	0.0000029	0.0000177	2.44	1
ENSG00000229953	RP11-284F21.7	antisense	lncRNA	1.85	up	0.0000139	0.0000705	1.85	1
ENSG00000242861	RP11-285F7.2	antisense	lncRNA	1.83	up	0.0000107	0.0000563	7.42	4.05
ENSG00000249096	RP11-290F5.1	lincRNA	lncRNA	0.35	down	0.0000001	0.0000001	1.74	4.92
ENSG00000233461	RP11-295G20.2	antisense	lncRNA	3.12	up	0.0000001	0.0000001	8.37	2.68
ENSG00000272990	RP11-305K5.1	antisense	lncRNA	1.8	up	0.0000031	0.0000188	2.75	1.53
ENSG00000232093	RP11-307C12.11	antisense	lncRNA	1.55	up	0.0000175	0.0000857	1.55	1
ENSG00000234155	RP11-30P6.6	lincRNA	lncRNA	0.56	down	0.0007776	0.00215	2.04	3.64
ENSG00000256969	RP11-320N7.2	lincRNA	lncRNA	0.64	down	0.0236549	0.0418	1.68	2.63
ENSG00000259359	RP11-327J17.2	lincRNA	lncRNA	0.49	down	0.0000001	0.0000001	1.12	2.27
ENSG00000248740	RP11-328K4.1	lincRNA	lncRNA	0.16	down	0.0000001	0.0000001	2.32	14.07
ENSG00000228826	RP11-344P13.4	lincRNA	lncRNA	0.36	down	0.0000001	0.0000001	2.56	7.06
ENSG00000272106	RP11-345P4.9	antisense	lncRNA	0.65	down	0.0000007	0.00000525	1.5	2.3
ENSG00000243818	RP11-372E1.4	antisense	lncRNA	0.52	down	0.0131292	0.0251	4.11	7.84
ENSG00000226453	RP11-379B8.1	lincRNA	lncRNA	1.53	up	0.0094202	0.019	2.65	1.73
ENSG00000261572	RP11-384L8.1	sense_intronic	lncRNA	0.61	down	0.0000867	0.000332	2.77	4.54
ENSG00000273058	RP11-385F5.5	antisense	lncRNA	1.55	up	0.0000014	0.00000951	1.59	1.02
ENSG00000272430	RP11-38L15.8	lincRNA	lncRNA	0.56	down	0.0001714	0.000577	2.62	4.66
ENSG00000225489	RP11-390F4.3	lincRNA	lncRNA	0.51	down	0.0000001	0.0000001	1.36	2.64
ENSG00000273576	RP11-390P24.1	lincRNA	lncRNA	1.55	up	0.000019	0.0000915	3.9	2.52
ENSG00000257718	RP11-396F22.1	antisense	lncRNA	0.65	down	0.0000003	0.00000252	1.4	2.15
ENSG00000226733	RP11-397G17.1	lincRNA	lncRNA	0.58	down	0.0192009	0.0349	3.05	5.23
ENSG00000258793	RP11-404P21.3	antisense	lncRNA	1.68	up	0.0009649	0.00257	1.71	1.02
ENSG00000253948	RP11-410L14.2	lincRNA	lncRNA	1.63	up	0.0000104	0.0000552	1.8	1.1
ENSG00000266258	RP11-41O4.1	lincRNA	lncRNA	0.58	down	0.0000039	0.0000229	2.02	3.51
ENSG00000271992	RP11-42O15.3	lincRNA	lncRNA	0.26	down	0.0000001	0.0000001	4.35	16.67
ENSG00000249364	RP11-434D9.1	lincRNA	lncRNA	0.45	down	0.0000001	0.0000001	1.33	2.98
ENSG00000188002	RP11-43F13.1	transcribed_unprocessed_pseudogene	lncRNA	1.57	up	0.0000053	0.0000302	1.81	1.15
ENSG00000171658	RP11-443P15.2	transcribed_unprocessed_pseudogene	lncRNA	1.82	up	0.0001258	0.000447	1.82	1
ENSG00000228106	RP11-452F19.3	lincRNA	lncRNA	1.86	up	0.0000001	0.000000928	4.82	2.6
ENSG00000197149	RP11-452G18.2	processed_pseudogene	lncRNA	1.56	up	0.0001758	0.000588	2.06	1.32
ENSG00000234678	RP11-465N4.4	antisense	lncRNA	1.75	up	0.0000052	0.0000298	1.78	1.02
ENSG00000273478	RP11-465N4.5	antisense	lncRNA	1.63	up	0.0000026	0.0000163	1.63	1
ENSG00000244398	RP11-466H18.1	processed_pseudogene	lncRNA	1.73	up	0.0000537	0.000222	14.14	8.19
ENSG00000223722	RP11-467L13.5	processed_pseudogene	lncRNA	2.12	up	0.0090735	0.0184	3.99	1.88
ENSG00000251424	RP11-468N14.3	unprocessed_pseudogene	lncRNA	0.18	down	0.0000001	0.0000001	4.5	25.68
ENSG00000218426	RP11-475C16.1	processed_pseudogene	lncRNA	1.64	up	0.0001346	0.000477	7.03	4.28
ENSG00000273038	RP11-479G22.8	lincRNA	lncRNA	1.64	up	0.0000349	0.000154	1.78	1.09
ENSG00000214796	RP11-480I12.5	transcribed_unprocessed_pseudogene	lncRNA	1.59	up	0.0000617	0.000248	1.59	1
ENSG00000259865	RP11-488L18.10	lincRNA	lncRNA	2.17	up	0.0000001	0.000000928	2.86	1.32
ENSG00000227671	RP11-488L18.4	transcribed_unprocessed_pseudogene	lncRNA	2.25	up	0.0000004	0.00000321	2.67	1.19
ENSG00000259250	RP11-50C13.1	antisense	lncRNA	1.65	up	0.0000028	0.0000174	2.06	1.24
ENSG00000238097	RP11-513G11.3	lincRNA	lncRNA	0.4	down	0.0000001	0.0000001	1.41	3.55
ENSG00000227081	RP11-543P15.1	processed_pseudogene	lncRNA	1.72	up	0.0013102	0.00331	21.69	12.64
ENSG00000223478	RP11-545E17.3	antisense	lncRNA	1.72	up	0.000002	0.000013	2.54	1.48
ENSG00000280120	RP11-546D6.3	TEC	lncRNA	1.69	up	0.0000001	0.0000001	2.67	1.58
ENSG00000228651	RP11-556E13.1	antisense	lncRNA	2.58	up	0.0000146	0.0000734	2.58	1
ENSG00000279088	RP11-574K11.24	TEC	lncRNA	1.64	up	0.0000013	0.00000888	1.92	1.17
ENSG00000260244	RP11-588K22.2	sense_overlapping	lncRNA	0.61	down	0.0001159	0.000417	1.59	2.61
ENSG00000262089	RP11-589P10.5	lincRNA	lncRNA	1.8	up	0.0000003	0.00000252	2.34	1.3
ENSG00000260710	RP11-616M22.7	lincRNA	lncRNA	1.92	up	0.0000379	0.000164	2.75	1.43
ENSG00000257698	RP11-620J15.3	lincRNA	lncRNA	1.63	up	0.0000009	0.00000638	1.64	1.01
ENSG00000250436	RP11-622A1.2	lincRNA	lncRNA	0.4	down	0.0000017	0.0000112	2.63	6.61
ENSG00000267390	RP11-635N19.1	antisense	lncRNA	0.43	down	0.0000001	0.0000001	2.23	5.16
ENSG00000278058	RP11-70D24.2	lincRNA	lncRNA	0.46	down	0.0000001	0.0000001	1.2	2.58
ENSG00000272502	RP11-713M15.2	antisense	lncRNA	1.59	up	0.0076925	0.0159	8.2	5.17
ENSG00000265943	RP11-739L10.1	antisense	lncRNA	0.64	down	0.000002	0.000013	1.46	2.28
ENSG00000269958	RP11-73M18.8	sense_intronic	lncRNA	1.56	up	0.0000455	0.00019	4.32	2.77
ENSG00000273628	RP11-756A22.7	unprocessed_pseudogene	lncRNA	1.7	up	0.0084723	0.0173	1.92	1.13
ENSG00000260274	RP11-817O13.8	lincRNA	lncRNA	0.55	down	0.0000001	0.0000001	1.36	2.48
ENSG00000261469	RP11-96D1.6	sense_intronic	lncRNA	0.25	down	0.0000001	0.0000001	1.53	6.05
ENSG00000271870	RP11-97C16.1	antisense	lncRNA	1.94	up	0.0000001	0.0000001	2.26	1.16
ENSG00000265298	RP13-104F24.3	unprocessed_pseudogene	lncRNA	1.57	up	0.0000183	0.0000889	1.95	1.24
ENSG00000265458	RP13-20L14.6	antisense	lncRNA	0.63	down	0.0000328	0.000146	2.02	3.19
ENSG00000272172	RP13-582O9.7	antisense	lncRNA	1.77	up	0.0000004	0.00000321	1.97	1.11
ENSG00000264569	RP13-650J16.1	antisense	lncRNA	0.52	down	0.0010227	0.00268	2.69	5.21
ENSG00000279453	RP3-425C14.4	TEC	lncRNA	0.61	down	0.0000009	0.00000638	1.7	2.79
ENSG00000273350	RP4-539M6.20	sense_intronic	lncRNA	0.63	down	0.0000022	0.000014	1.31	2.08
ENSG00000275285	RP4-564F22.6	lincRNA	lncRNA	0.31	down	0.0000002	0.00000174	5.37	17.41
ENSG00000274173	RP4-568C11.4	lincRNA	lncRNA	0.35	down	0.0000001	0.0000001	1.91	5.39
ENSG00000233593	RP4-665J23.1	lincRNA	lncRNA	0.66	down	0.0001386	0.000487	1.86	2.83
ENSG00000272510	RP4-680D5.8	antisense	lncRNA	0.47	down	0.0000001	0.0000001	2.05	4.32
ENSG00000278383	RP4-694B14.8	antisense	lncRNA	1.66	up	0.0000001	0.000000928	1.66	1
ENSG00000223956	RP4-710M16.2	lincRNA	lncRNA	0.24	down	0.0000001	0.0000001	4.78	19.92
ENSG00000235200	RP4-763G1.2	lincRNA	lncRNA	0.18	down	0.0000001	0.0000001	4.77	26.7
ENSG00000225704	RP4-798A17.5	processed_pseudogene	lncRNA	0.5	down	0.0000067	0.0000378	2.31	4.58
ENSG00000224093	RP5-1033H22.2	antisense	lncRNA	0.6	down	0.0000022	0.000014	1.49	2.49
ENSG00000230177	RP5-1112D6.4	antisense	lncRNA	2.05	up	0.0000001	0.0000001	2.27	1.11
ENSG00000273314	RP5-1136G13.2	antisense	lncRNA	1.52	up	0.0000002	0.00000174	1.55	1.02
ENSG00000231663	RP5-827C21.4	antisense	lncRNA	1.85	up	0.0000002	0.00000174	2.48	1.34
ENSG00000278967	RP5-849H19.3	TEC	lncRNA	0.31	down	0.0000001	0.0000001	2.76	9.01
ENSG00000237973	RP5-857K21.6	unprocessed_pseudogene	lncRNA	0.56	down	0.0007322	0.00205	53.16	95.66
ENSG00000229344	RP5-857K21.7	unprocessed_pseudogene	lncRNA	0.53	down	0.00002	0.0000951	3.29	6.21
ENSG00000229484	RP5-888M10.2	lincRNA	lncRNA	0.65	down	0.0000001	0.0000001	1.19	1.84
ENSG00000240731	RP5-890O3.9	sense_intronic	lncRNA	1.72	up	0.0000001	0.0000001	2.06	1.2
ENSG00000273619	RP5-908M14.9	antisense	lncRNA	1.83	up	0.0000001	0.000000928	2.01	1.1
ENSG00000275632	RP5-967N21.11	lincRNA	lncRNA	1.69	up	0.0000112	0.0000581	1.69	1
ENSG00000237658	RP5-968D22.3	lincRNA	lncRNA	1.93	up	0.0000184	0.000089	2.06	1.07
ENSG00000235174	RPL39P3	processed_pseudogene	lncRNA	1.54	up	0.0021737	0.00519	11.88	7.7
ENSG00000137970	RPL7P9	processed_pseudogene	lncRNA	1.57	up	0.0049112	0.0107	7.26	4.62
ENSG00000213553	RPLP0P6	processed_pseudogene	lncRNA	1.56	up	0.0020771	0.00497	3	1.93
ENSG00000220848	RPS18P9	processed_pseudogene	lncRNA	0.58	down	0.0000001	0.0000001	1.87	3.22
ENSG00000255717	SNHG1	processed_transcript	lncRNA	3.28	up	0.0000001	0.0000001	4.69	1.43
ENSG00000174365	SNHG11	processed_transcript	lncRNA	1.66	up	0.0000171	0.0000845	4.06	2.44
ENSG00000196756	SNHG17	processed_transcript	lncRNA	1.89	up	0.0000001	0.0000001	2.9	1.53
ENSG00000266402	SNHG25	lincRNA	lncRNA	2.77	up	0.0000001	0.0000001	2.88	1.04
ENSG00000242125	SNHG3	sense_intronic	lncRNA	2.21	up	0.0000001	0.000000928	2.26	1.02
ENSG00000245910	SNHG6	processed_transcript	lncRNA	2.17	up	0.0000001	0.0000001	32.52	14.96
ENSG00000233016	SNHG7	antisense	lncRNA	2.63	up	0.0000001	0.0000001	4.91	1.86
ENSG00000199753	SNORD104	snoRNA	ncRNA	5.43	up	0.0000001	0.0000001	19.4	3.57
ENSG00000272034	SNORD14A	snoRNA	ncRNA	1.57	up	0.0008406	0.00229	2.57	1.64
ENSG00000256968	SNRPEP2	processed_pseudogene	lncRNA	1.82	up	0.0000001	0.0000001	1.96	1.08
ENSG00000259479	SORD2P	transcribed_unprocessed_pseudogene	lncRNA	0.41	down	0.0000076	0.0000417	2.39	5.77
ENSG00000106610	STAG3L4	transcribed_unprocessed_pseudogene	lncRNA	1.61	up	0.0000006	0.00000453	1.85	1.14
ENSG00000250535	STK19B	unprocessed_pseudogene	lncRNA	2.22	up	0.0000223	0.000105	2.49	1.12
ENSG00000263400	TMEM220-AS1	antisense	lncRNA	0.34	down	0.0000001	0.0000001	1.84	5.34
ENSG00000241015	TPM3P9	transcribed_processed_pseudogene	lncRNA	1.52	up	0.0000794	0.000309	1.55	1.01
ENSG00000234076	TPRG1-AS1	lincRNA	lncRNA	0.39	down	0.0000326	0.000146	3.16	8.15
ENSG00000260284	TPSP2	unprocessed_pseudogene	lncRNA	1.71	up	0.0004089	0.00123	1.76	1.03
ENSG00000225791	TRAM2-AS1	lincRNA	lncRNA	0.55	down	0.0000001	0.000000928	2.3	4.17
ENSG00000176912	TYMSOS	processed_transcript	lncRNA	1.74	up	0.0000893	0.000341	2.21	1.27
ENSG00000262801	U91319.1	lincRNA	lncRNA	0.49	down	0.0000002	0.00000174	1.48	3.02
ENSG00000229740	U91324.1	lincRNA	lncRNA	0.29	down	0.0000001	0.0000001	1.94	6.6
ENSG00000263563	UBBP4	transcribed_unprocessed_pseudogene	lncRNA	0.65	down	0.000007	0.0000393	3.31	5.06
ENSG00000246263	UBR5-AS1	antisense	lncRNA	1.67	up	0.0000001	0.0000001	1.69	1.01
ENSG00000251685	UGT2B27P	unprocessed_pseudogene	lncRNA	0.49	down	0.0000016	0.0000106	1.61	3.3
ENSG00000256262	USP30-AS1	antisense	lncRNA	0.51	down	0.0000901	0.000343	3.1	6.07
ENSG00000185596	WASH3P	transcribed_unprocessed_pseudogene	lncRNA	1.64	up	0.0000001	0.0000001	1.85	1.13
ENSG00000215861	WI2-1896O14.1	unprocessed_pseudogene	lncRNA	0.62	down	0.0000256	0.000118	1.31	2.09
ENSG00000177410	ZFAS1	antisense	lncRNA	1.78	up	0.0000037	0.000022	14.64	8.21
