# Supplementary material for: Screening Prognosis-Related lncRNAs Based on WGCNA to Establish a New Risk Score for Predicting Prognosis in Patients with Hepatocellular Carcinoma
Source: J Immunol Res. 2021 Aug 14;2021:5518908. doi: 10.1155/2021/5518908 (PMC8380184; doi:10.1155/2021/5518908)
Supplement: Supplementary Materials — Figure S1: the flow chart of the whole study. Figure S2: the 4 miRNAs were associated with good prognosis. Figure S3: the correlation between the risk score and TNM. Figure S4: the correlation between the risk score and 27 immune checkpoint members. Supplemental Table S1: differentially expressed lncRNA. Supplemental Table S2: differentially expressed miRNA. Supplemental Table S3: differentially expressed mRNA. Supplemental Table S4: 566 lncRNA-miRNA-mRNA regulatory pairs in the ceRNA network. Supplemental Table S5: the ranking results of the top 15 hub genes. Supplemental Table S6: the correlation between risk score and 27 immune checkpoint members. [file 5518908.f1.zip › 5518908.f1/Supplemental Table S2-Diff_Tumor_Normal_miRNA.txt]

miRNA	Fold-change	style	P-value	FDR	mean(Tumor)	mean(Normal)
hsa-miR-424-5p	0.32	down	0.0000001	0.0000001	4.48	14.12
hsa-miR-139-5p	0.5	down	0.0000001	0.0000001	4.68	9.29
hsa-miR-93-5p	3.15	up	0.0000001	0.0000001	78.23	24.87
hsa-miR-101-3p	0.36	down	0.0000001	0.0000001	90.08	246.89
hsa-miR-199a-3p	0.38	down	0.0000001	0.0000001	6.25	16.46
hsa-miR-30e-3p	0.48	down	0.0000001	0.0000001	59.21	124.37
hsa-miR-103a-3p	2.23	up	0.0000001	0.0000001	207.23	93.13
hsa-miR-25-3p	1.84	up	0.0000001	0.0000001	191.51	103.81
hsa-miR-542-3p	0.5	down	0.0000001	0.0000001	6.23	12.5
hsa-miR-21-5p	2.54	up	0.0000001	0.0000001	904.02	355.74
hsa-miR-532-5p	2.39	up	0.0000001	0.0000001	26.44	11.08
hsa-miR-10b-5p	6.88	up	0.0000001	0.0000001	150.87	21.93
hsa-miR-199b-3p	0.26	down	0.0000001	0.0000001	10.93	41.85
hsa-miR-10a-5p	0.31	down	0.0000001	0.0000001	115.04	370.09
hsa-miR-125b-5p	0.49	down	0.0000001	0.0000001	6.8	13.77
hsa-miR-26b-5p	0.53	down	0.0000001	0.0000001	18.3	34.56
hsa-miR-140-3p	1.68	up	0.0000001	0.0000001	20.18	11.98
hsa-miR-1307-3p	2.03	up	0.0000001	0.0000001	15.78	7.76
hsa-miR-30d-5p	2.23	up	0.0000001	0.0000001	138.31	62.05
hsa-miR-145-5p	0.42	down	0.0000001	0.0000001	12.11	29.11
hsa-miR-183-5p	4.32	up	0.0000001	0.0000001	17.59	4.07
hsa-let-7c-5p	0.4	down	0.0000001	0.0000001	23.66	59.01
hsa-miR-106b-5p	1.61	up	0.0000001	0.0000001	6.99	4.35
hsa-miR-30a-3p	0.41	down	0.0000001	0.0000001	25.34	62.49
hsa-miR-455-3p	0.51	down	0.0000001	0.000000423	9.23	18.23
hsa-miR-26a-5p	0.63	down	0.0000001	0.000000423	12.46	19.64
hsa-miR-500a-3p	1.78	up	0.0000002	0.000000733	7.32	4.1
hsa-miR-451a	0.42	down	0.0000002	0.000000733	6.12	14.65
hsa-miR-29c-3p	0.44	down	0.0000002	0.000000733	18.95	43.44
hsa-miR-142-3p	0.42	down	0.0000002	0.000000733	16.41	38.66
hsa-miR-182-5p	4.65	up	0.0000003	0.00000103	41.22	8.87
hsa-miR-199a-5p	0.55	down	0.0000003	0.00000103	5.87	10.64
hsa-miR-99a-5p	0.45	down	0.0000004	0.00000133	10.83	24
hsa-miR-20a-5p	1.98	up	0.0000023	0.00000744	12.8	6.45
hsa-miR-151a-3p	1.67	up	0.000003	0.00000943	38.89	23.34
hsa-miR-151a-5p	1.46	up	0.0000071	0.0000217	6.17	4.23
hsa-miR-17-5p	1.87	up	0.0000183	0.0000544	14.12	7.53
hsa-miR-122-5p	0.43	down	0.0000485	0.00014	143.6	333.84
hsa-let-7b-5p	0.61	down	0.0000563	0.000159	86.43	142.63
hsa-miR-106b-3p	1.3	up	0.0000794	0.000218	5.28	4.06
hsa-miR-185-5p	1.3	up	0.0000815	0.000219	5.31	4.07
hsa-miR-27b-3p	0.68	down	0.000108	0.000283	26.04	38.04
hsa-miR-378a-3p	0.51	down	0.0001727	0.000442	26.9	52.95
hsa-miR-22-3p	0.71	down	0.000261	0.000652	1536.75	2150.98
hsa-miR-1269a	2.24	up	0.0003481	0.000851	8.98	4
hsa-miR-148b-3p	1.27	up	0.0003562	0.000852	6.32	4.98
hsa-miR-452-5p	1.41	up	0.0004766	0.00112	5.64	4
hsa-miR-361-5p	1.33	up	0.0005292	0.00121	9.24	6.95
hsa-miR-192-5p	0.56	down	0.000614	0.00138	279.4	502.69
hsa-miR-217	2.89	up	0.0007121	0.00157	12.81	4.43
hsa-miR-30e-5p	0.75	down	0.0007958	0.00172	75.5	100.18
hsa-miR-379-5p	0.46	down	0.0009592	0.00203	12.71	27.43
hsa-miR-29a-3p	0.65	down	0.0010197	0.00212	79.99	122.64
hsa-miR-143-3p	0.6	down	0.0010511	0.00214	293.93	492.79
hsa-miR-150-5p	0.64	down	0.0010841	0.00217	6.34	9.84
hsa-miR-17-3p	1.49	up	0.0013299	0.00261	10.89	7.31
hsa-miR-30a-5p	0.62	down	0.0013937	0.00269	123.82	199.95
hsa-miR-181a-5p	1.35	up	0.0018558	0.00352	6.87	5.08
hsa-miR-34a-5p	1.27	up	0.0020854	0.00389	5.14	4.05
hsa-miR-125a-5p	0.72	down	0.0021271	0.0039	6.41	8.84
hsa-miR-15b-5p	1.24	up	0.0027951	0.00504	5.24	4.24
hsa-miR-148a-3p	0.67	down	0.003002	0.00533	868.54	1293.76
hsa-miR-30c-5p	0.81	down	0.0044022	0.00769	5.51	6.83
hsa-miR-375	0.38	down	0.0044848	0.00771	27.48	72.53
hsa-miR-152-3p	0.74	down	0.006063	0.0103	7.31	9.82
hsa-miR-146b-5p	1.51	up	0.0090145	0.015	10.38	6.9
hsa-miR-338-3p	1.56	up	0.0098978	0.016	8.97	5.75
hsa-miR-1269b	1.63	up	0.011626	0.0185	6.52	4
hsa-miR-483-3p	1.42	up	0.0164874	0.0255	5.68	4
hsa-miR-9-5p	1.52	up	0.0194609	0.0297	6.08	4
hsa-miR-92a-3p	1.36	up	0.0198646	0.0299	161.92	118.73
hsa-miR-196b-5p	1.29	up	0.0213299	0.0317	5.18	4
hsa-let-7e-5p	1.35	up	0.0257127	0.0377	14.9	11.05
hsa-miR-21-3p	0.76	down	0.0273275	0.0396	7.52	9.83
hsa-miR-126-3p	0.82	down	0.0403699	0.0577	78.77	95.5
hsa-miR-100-5p	0.67	down	0.0451326	0.0628	67.24	99.81
