# Supplementary material for: Screening Prognosis-Related lncRNAs Based on WGCNA to Establish a New Risk Score for Predicting Prognosis in Patients with Hepatocellular Carcinoma
Source: J Immunol Res. 2021 Aug 14;2021:5518908. doi: 10.1155/2021/5518908 (PMC8380184; doi:10.1155/2021/5518908)
Supplement: Supplementary Materials — Figure S1: the flow chart of the whole study. Figure S2: the 4 miRNAs were associated with good prognosis. Figure S3: the correlation between the risk score and TNM. Figure S4: the correlation between the risk score and 27 immune checkpoint members. Supplemental Table S1: differentially expressed lncRNA. Supplemental Table S2: differentially expressed miRNA. Supplemental Table S3: differentially expressed mRNA. Supplemental Table S4: 566 lncRNA-miRNA-mRNA regulatory pairs in the ceRNA network. Supplemental Table S5: the ranking results of the top 15 hub genes. Supplemental Table S6: the correlation between risk score and 27 immune checkpoint members. [file 5518908.f1.zip › 5518908.f1/Supplemental Table S3-Diff_Tumor_Normal_mRNA.txt]

Ensembl_Gene_ID	Gene Symbol	Gene_Biotype	Biotype	Fold-change	style	P-value	FDR	mean(Tumor)	mean(Normal)
ENSG00000121410	A1BG	protein_coding	mRNA	0.33	down	0.0000001	0.0000001	14.92	45.12
ENSG00000148584	A1CF	protein_coding	mRNA	0.5	down	0.0000001	0.0000001	15.58	30.97
ENSG00000175899	A2M	protein_coding	mRNA	0.47	down	0.0016925	0.00323	218.88	462.75
ENSG00000094914	AAAS	protein_coding	mRNA	1.53	up	0.0000001	0.0000001	7.95	5.19
ENSG00000114771	AADAC	protein_coding	mRNA	0.5	down	0.0025036	0.00461	92.45	184.16
ENSG00000109576	AADAT	protein_coding	mRNA	0.29	down	0.0000001	0.0000001	4.31	15.03
ENSG00000103591	AAGAB	protein_coding	mRNA	1.52	up	0.0000001	0.0000001	6.54	4.29
ENSG00000275700	AATF	protein_coding	mRNA	1.72	up	0.0000001	0.0000001	10.28	5.99
ENSG00000183044	ABAT	protein_coding	mRNA	0.26	down	0.0000001	0.0000001	17.24	66.15
ENSG00000165029	ABCA1	protein_coding	mRNA	0.61	down	0.0000001	0.0000001	5.81	9.52
ENSG00000154262	ABCA6	protein_coding	mRNA	0.62	down	0.0000001	0.0000001	5.35	8.69
ENSG00000073734	ABCB11	protein_coding	mRNA	0.57	down	0.0000408	0.000111	6.09	10.63
ENSG00000005471	ABCB4	protein_coding	mRNA	0.44	down	0.0000028	0.00000975	10.42	23.54
ENSG00000091262	ABCC6	protein_coding	mRNA	0.57	down	0.0000033	0.0000113	13.06	23.11
ENSG00000101986	ABCD1	protein_coding	mRNA	1.74	up	0.0000001	0.00000047	7.14	4.1
ENSG00000117528	ABCD3	protein_coding	mRNA	0.55	down	0.0000001	0.0000001	10.96	19.99
ENSG00000033050	ABCF2	protein_coding	mRNA	1.78	up	0.0000001	0.0000001	7.46	4.2
ENSG00000138075	ABCG5	protein_coding	mRNA	0.58	down	0.0000197	0.0000575	9.47	16.36
ENSG00000143921	ABCG8	protein_coding	mRNA	0.53	down	0.000085	0.000214	16.2	30.37
ENSG00000106077	ABHD11	protein_coding	mRNA	1.55	up	0.0000054	0.0000177	6.63	4.28
ENSG00000100997	ABHD12	protein_coding	mRNA	1.75	up	0.0000001	0.0000001	19.34	11.08
ENSG00000114779	ABHD14B	protein_coding	mRNA	0.62	down	0.0000015	0.00000553	33.94	55.04
ENSG00000168792	ABHD15	protein_coding	mRNA	0.56	down	0.0000001	0.0000001	6.39	11.43
ENSG00000140526	ABHD2	protein_coding	mRNA	0.45	down	0.0000001	0.00000047	14.96	33.47
ENSG00000100439	ABHD4	protein_coding	mRNA	1.93	up	0.0000001	0.0000001	8.71	4.52
ENSG00000163686	ABHD6	protein_coding	mRNA	0.45	down	0.0000001	0.0000001	7.89	17.42
ENSG00000173210	ABLIM3	protein_coding	mRNA	0.51	down	0.0000001	0.0000001	6.99	13.84
ENSG00000146386	ABRACL	protein_coding	mRNA	0.49	down	0.0000001	0.0000001	7.21	14.72
ENSG00000060971	ACAA1	protein_coding	mRNA	0.32	down	0.0000001	0.0000001	19.04	59.77
ENSG00000167315	ACAA2	protein_coding	mRNA	0.31	down	0.0000001	0.0000001	37.46	122.23
ENSG00000076555	ACACB	protein_coding	mRNA	0.45	down	0.0000001	0.0000001	5.57	12.3
ENSG00000117054	ACADM	protein_coding	mRNA	0.35	down	0.0000001	0.0000001	14.14	39.89
ENSG00000122971	ACADS	protein_coding	mRNA	0.27	down	0.0000001	0.0000001	23.76	87.44
ENSG00000196177	ACADSB	protein_coding	mRNA	0.29	down	0.0000001	0.0000001	22.68	79.58
ENSG00000075239	ACAT1	protein_coding	mRNA	0.37	down	0.0000001	0.0000001	36.07	98.74
ENSG00000120437	ACAT2	protein_coding	mRNA	0.65	down	0.0003006	0.000675	12.27	19
ENSG00000181513	ACBD4	protein_coding	mRNA	0.48	down	0.0000001	0.0000001	10.22	21.23
ENSG00000107897	ACBD5	protein_coding	mRNA	0.6	down	0.000001	0.00000387	11.01	18.45
ENSG00000131473	ACLY	protein_coding	mRNA	2.34	up	0.0000001	0.0000001	17.02	7.26
ENSG00000153086	ACMSD	protein_coding	mRNA	0.44	down	0.0000033	0.0000113	13.74	31.36
ENSG00000122729	ACO1	protein_coding	mRNA	0.57	down	0.000003	0.0000104	15.69	27.61
ENSG00000172497	ACOT12	protein_coding	mRNA	0.35	down	0.0000001	0.0000001	9.16	26.07
ENSG00000119673	ACOT2	protein_coding	mRNA	0.45	down	0.0000001	0.0000001	9.78	21.52
ENSG00000161533	ACOX1	protein_coding	mRNA	0.48	down	0.0000001	0.0000001	20.42	42.79
ENSG00000168306	ACOX2	protein_coding	mRNA	0.41	down	0.0000001	0.0000001	18.69	45.66
ENSG00000151726	ACSL1	protein_coding	mRNA	0.24	down	0.0000001	0.0000001	43.61	183.37
ENSG00000068366	ACSL4	protein_coding	mRNA	3.98	up	0.0000002	0.00000089	23.1	5.8
ENSG00000197142	ACSL5	protein_coding	mRNA	0.47	down	0.0001184	0.000289	18.88	40.43
ENSG00000166743	ACSM1	protein_coding	mRNA	1.7	up	0.005666	0.00972	8.49	5
ENSG00000183747	ACSM2A	protein_coding	mRNA	0.34	down	0.0000001	0.0000001	13.76	40.14
ENSG00000066813	ACSM2B	protein_coding	mRNA	0.44	down	0.0000355	0.0000976	18.37	41.87
ENSG00000005187	ACSM3	protein_coding	mRNA	0.37	down	0.0000001	0.0000001	4.5	12.08
ENSG00000183549	ACSM5	protein_coding	mRNA	0.21	down	0.0000001	0.0000001	11.82	57.59
ENSG00000075624	ACTB	protein_coding	mRNA	1.69	up	0.0000045	0.0000149	832.7	493.14
ENSG00000136518	ACTL6A	protein_coding	mRNA	1.51	up	0.0000001	0.0000001	6.15	4.08
ENSG00000132744	ACY3	protein_coding	mRNA	0.51	down	0.0000069	0.0000222	10.85	21.11
ENSG00000143537	ADAM15	protein_coding	mRNA	2.36	up	0.0000001	0.0000001	10.53	4.47
ENSG00000154734	ADAMTS1	protein_coding	mRNA	0.62	down	0.0000001	0.0000001	4.6	7.44
ENSG00000197859	ADAMTSL2	protein_coding	mRNA	0.46	down	0.0000001	0.0000001	5.2	11.21
ENSG00000133597	ADCK2	protein_coding	mRNA	1.57	up	0.0000001	0.00000047	9.01	5.72
ENSG00000152990	ADGRA3	protein_coding	mRNA	0.53	down	0.0000001	0.0000001	5.12	9.65
ENSG00000112414	ADGRG6	protein_coding	mRNA	0.42	down	0.0000001	0.0000001	5.94	14.14
ENSG00000117114	ADGRL2	protein_coding	mRNA	0.64	down	0.0000001	0.0000001	5.21	8.1
ENSG00000187758	ADH1A	protein_coding	mRNA	0.2	down	0.0000001	0.0000001	76.86	378.76
ENSG00000196616	ADH1B	protein_coding	mRNA	0.15	down	0.0000001	0.0000001	77.43	511.52
ENSG00000248144	ADH1C	protein_coding	mRNA	0.17	down	0.0000014	0.0000052	76.33	446.71
ENSG00000198099	ADH4	protein_coding	mRNA	0.088	down	0.0000001	0.0000001	59.5	678.51
ENSG00000172955	ADH6	protein_coding	mRNA	0.28	down	0.0000001	0.0000001	28.8	102.86
ENSG00000147576	ADHFE1	protein_coding	mRNA	0.56	down	0.0000002	0.00000089	6.88	12.36
ENSG00000182551	ADI1	protein_coding	mRNA	0.51	down	0.0000069	0.0000222	52.38	102.35
ENSG00000156110	ADK	protein_coding	mRNA	0.47	down	0.0000001	0.0000001	12.19	26.03
ENSG00000148926	ADM	protein_coding	mRNA	0.63	down	0.0001225	0.000297	5.72	9.07
ENSG00000101126	ADNP	protein_coding	mRNA	1.51	up	0.0000001	0.00000047	7.87	5.2
ENSG00000239900	ADSL	protein_coding	mRNA	1.62	up	0.0000001	0.0000001	7.49	4.64
ENSG00000035687	ADSS	protein_coding	mRNA	1.54	up	0.0000006	0.00000242	8.39	5.45
ENSG00000072364	AFF4	protein_coding	mRNA	0.64	down	0.0000001	0.0000001	6.49	10.12
ENSG00000079557	AFM	protein_coding	mRNA	0.21	down	0.0000001	0.0000001	32.04	152.04
ENSG00000081051	AFP	protein_coding	mRNA	3.35	up	0.0027289	0.00499	13.4	4
ENSG00000162688	AGL	protein_coding	mRNA	0.48	down	0.0000001	0.0000001	4.5	9.44
ENSG00000116771	AGMAT	protein_coding	mRNA	0.48	down	0.0000001	0.0000001	18.94	39.58
ENSG00000187546	AGMO	protein_coding	mRNA	0.5	down	0.0000003	0.00000129	12.4	24.76
ENSG00000204310	AGPAT1	protein_coding	mRNA	1.65	up	0.0000001	0.0000001	18.06	10.91
ENSG00000169692	AGPAT2	protein_coding	mRNA	0.5	down	0.0000288	0.0000806	50.96	102.4
ENSG00000188157	AGRN	protein_coding	mRNA	1.76	up	0.0000697	0.000179	11.47	6.5
ENSG00000144891	AGTR1	protein_coding	mRNA	0.4	down	0.0000001	0.0000001	8.68	21.61
ENSG00000177674	AGTRAP	protein_coding	mRNA	1.58	up	0.0000038	0.0000128	7.64	4.85
ENSG00000172482	AGXT	protein_coding	mRNA	0.37	down	0.0001016	0.000252	140.88	376.03
ENSG00000113492	AGXT2	protein_coding	mRNA	0.27	down	0.0000001	0.0000001	7.38	26.97
ENSG00000106546	AHR	protein_coding	mRNA	0.57	down	0.0000097	0.0000301	9.27	16.16
ENSG00000204472	AIF1	protein_coding	mRNA	0.62	down	0.0010868	0.00216	9.46	15.26
ENSG00000042286	AIFM2	protein_coding	mRNA	1.75	up	0.0000001	0.0000001	8.12	4.64
ENSG00000146416	AIG1	protein_coding	mRNA	0.54	down	0.0000001	0.0000001	16.54	30.83
ENSG00000147853	AK3	protein_coding	mRNA	0.52	down	0.0000001	0.0000001	20.71	40.12
ENSG00000162433	AK4	protein_coding	mRNA	0.63	down	0.0002541	0.000577	11.61	18.38
ENSG00000011243	AKAP8L	protein_coding	mRNA	1.55	up	0.0000001	0.0000001	6.23	4.02
ENSG00000166452	AKIP1	protein_coding	mRNA	1.53	up	0.0000001	0.0000001	6.1	4
ENSG00000174574	AKIRIN1	protein_coding	mRNA	0.65	down	0.0000022	0.0000078	11	17.01
ENSG00000198074	AKR1B10	protein_coding	mRNA	8.67	up	0.0000003	0.00000129	74.58	8.6
ENSG00000196139	AKR1C3	protein_coding	mRNA	3.06	up	0.0000001	0.0000001	64.37	21.02
ENSG00000198610	AKR1C4	protein_coding	mRNA	0.44	down	0.0010657	0.00212	53.68	122.44
ENSG00000122787	AKR1D1	protein_coding	mRNA	0.17	down	0.0000001	0.0000001	9.41	54.31
ENSG00000162482	AKR7A3	protein_coding	mRNA	0.26	down	0.0000001	0.0000001	19.79	74.69
ENSG00000148218	ALAD	protein_coding	mRNA	0.62	down	0.0005723	0.00121	29.2	46.79
ENSG00000023330	ALAS1	protein_coding	mRNA	0.4	down	0.0000001	0.0000001	70.13	174.55
ENSG00000163631	ALB	protein_coding	mRNA	0.4	down	0.0008739	0.00177	7870.63	19853.02
ENSG00000137124	ALDH1B1	protein_coding	mRNA	0.4	down	0.0000001	0.0000001	28.7	72.21
ENSG00000144908	ALDH1L1	protein_coding	mRNA	0.42	down	0.0004719	0.00102	19.05	45.23
ENSG00000111275	ALDH2	protein_coding	mRNA	0.3	down	0.0000001	0.0000001	50	168.14
ENSG00000108602	ALDH3A1	protein_coding	mRNA	2.05	up	0.0113561	0.0183	8.95	4.37
ENSG00000159423	ALDH4A1	protein_coding	mRNA	0.45	down	0.0000002	0.00000089	53.1	117.76
ENSG00000112294	ALDH5A1	protein_coding	mRNA	0.53	down	0.0000043	0.0000143	16.8	31.92
ENSG00000119711	ALDH6A1	protein_coding	mRNA	0.24	down	0.0000001	0.0000001	18.69	78.53
ENSG00000164904	ALDH7A1	protein_coding	mRNA	0.64	down	0.000434	0.000941	17.31	27.19
ENSG00000118514	ALDH8A1	protein_coding	mRNA	0.21	down	0.0000001	0.0000001	16.75	80.49
ENSG00000143149	ALDH9A1	protein_coding	mRNA	0.57	down	0.0000001	0.00000047	33.62	58.68
ENSG00000149925	ALDOA	protein_coding	mRNA	2.15	up	0.0000005	0.00000205	52.37	24.33
ENSG00000136872	ALDOB	protein_coding	mRNA	0.29	down	0.0002178	0.000501	505.86	1773.95
ENSG00000189366	ALG1L	protein_coding	mRNA	1.72	up	0.0000918	0.00023	6.87	4
ENSG00000214160	ALG3	protein_coding	mRNA	1.6	up	0.0000001	0.0000001	21.02	13.12
ENSG00000189046	ALKBH2	protein_coding	mRNA	1.59	up	0.0000042	0.000014	8.92	5.6
ENSG00000162551	ALPL	protein_coding	mRNA	0.25	down	0.0000001	0.0000001	8.94	35.5
ENSG00000183684	ALYREF	protein_coding	mRNA	1.8	up	0.0000001	0.0000001	23.02	12.76
ENSG00000139344	AMDHD1	protein_coding	mRNA	0.32	down	0.0000001	0.0000001	15.99	50.11
ENSG00000166126	AMN	protein_coding	mRNA	0.57	down	0.0000241	0.0000689	6.01	10.52
ENSG00000114019	AMOTL2	protein_coding	mRNA	0.62	down	0.0000001	0.0000001	4.69	7.56
ENSG00000145020	AMT	protein_coding	mRNA	0.65	down	0.0000086	0.0000271	8.72	13.5
ENSG00000141552	ANAPC11	protein_coding	mRNA	1.6	up	0.0000015	0.00000553	22.33	13.93
ENSG00000214274	ANG	protein_coding	mRNA	0.35	down	0.0000035	0.0000119	144.04	406.14
ENSG00000132855	ANGPTL3	protein_coding	mRNA	0.39	down	0.0000084	0.0000265	62.74	159.79
ENSG00000167772	ANGPTL4	protein_coding	mRNA	0.46	down	0.0007549	0.00155	26.78	57.91
ENSG00000175311	ANKS4B	protein_coding	mRNA	0.56	down	0.0000001	0.0000001	5.44	9.74
ENSG00000131620	ANO1	protein_coding	mRNA	0.43	down	0.0000014	0.0000052	7.42	17.07
ENSG00000109511	ANXA10	protein_coding	mRNA	0.28	down	0.0000001	0.0000001	6.52	23.31
ENSG00000182718	ANXA2	protein_coding	mRNA	2.57	up	0.0000001	0.0000001	29.76	11.57
ENSG00000138356	AOX1	protein_coding	mRNA	0.25	down	0.0000005	0.00000205	56.08	227.66
ENSG00000129354	AP1M2	protein_coding	mRNA	1.59	up	0.0024767	0.00457	6.38	4
ENSG00000106367	AP1S1	protein_coding	mRNA	1.51	up	0.0000001	0.0000001	29.25	19.4
ENSG00000132703	APCS	protein_coding	mRNA	0.39	down	0.0026375	0.00484	403.9	1031.57
ENSG00000100823	APEX1	protein_coding	mRNA	1.54	up	0.0000001	0.0000001	54.6	35.35
ENSG00000118137	APOA1	protein_coding	mRNA	0.35	down	0.003806	0.00676	2038.8	5816.22
ENSG00000163382	APOA1BP	protein_coding	mRNA	1.9	up	0.0000001	0.0000001	59.06	31.14
ENSG00000110243	APOA5	protein_coding	mRNA	0.25	down	0.0000001	0.0000001	53.26	212.61
ENSG00000110245	APOC3	protein_coding	mRNA	0.48	down	0.0152435	0.0238	2021.59	4248.65
ENSG00000130203	APOE	protein_coding	mRNA	1.75	up	0.0002077	0.00048	2534.96	1447.35
ENSG00000175336	APOF	protein_coding	mRNA	0.081	down	0.0000001	0.0000001	15.2	187.97
ENSG00000100342	APOL1	protein_coding	mRNA	0.5	down	0.0000202	0.0000588	41.95	84.28
ENSG00000221963	APOL6	protein_coding	mRNA	0.44	down	0.0000001	0.0000001	7.93	17.99
ENSG00000165272	AQP3	protein_coding	mRNA	0.33	down	0.0000001	0.0000001	13.87	42.32
ENSG00000103569	AQP9	protein_coding	mRNA	0.31	down	0.0001993	0.000462	47.71	155.24
ENSG00000169083	AR	protein_coding	mRNA	0.46	down	0.0000001	0.0000001	6.01	13.12
ENSG00000143761	ARF1	protein_coding	mRNA	1.73	up	0.0000001	0.0000001	139.53	80.58
ENSG00000101199	ARFGAP1	protein_coding	mRNA	1.82	up	0.0000001	0.0000001	9.03	4.96
ENSG00000132254	ARFIP2	protein_coding	mRNA	1.59	up	0.0000001	0.0000001	7.36	4.63
ENSG00000118520	ARG1	protein_coding	mRNA	0.34	down	0.000076	0.000194	77.24	230.38
ENSG00000076928	ARHGEF1	protein_coding	mRNA	1.51	up	0.0000001	0.0000001	6.66	4.41
ENSG00000196914	ARHGEF12	protein_coding	mRNA	0.64	down	0.0000001	0.0000001	5.47	8.58
ENSG00000114790	ARHGEF26	protein_coding	mRNA	0.63	down	0.0000001	0.0000001	4.73	7.54
ENSG00000214087	ARL16	protein_coding	mRNA	1.79	up	0.0000001	0.0000001	7.14	4
ENSG00000213465	ARL2	protein_coding	mRNA	1.78	up	0.000007	0.0000225	8	4.48
ENSG00000165997	ARL5B	protein_coding	mRNA	0.61	down	0.0000001	0.0000001	5.63	9.21
ENSG00000105676	ARMC6	protein_coding	mRNA	0.56	down	0.0000003	0.00000129	9.07	16.32
ENSG00000241685	ARPC1A	protein_coding	mRNA	1.62	up	0.0000001	0.0000001	40.16	24.86
ENSG00000130429	ARPC1B	protein_coding	mRNA	1.61	up	0.000079	0.0002	24.98	15.5
ENSG00000111229	ARPC3	protein_coding	mRNA	1.59	up	0.0000001	0.0000001	44.77	28.14
ENSG00000162704	ARPC5	protein_coding	mRNA	1.75	up	0.0000001	0.0000001	13.33	7.63
ENSG00000105643	ARRDC2	protein_coding	mRNA	1.75	up	0.0001005	0.000249	8.3	4.74
ENSG00000006756	ARSD	protein_coding	mRNA	0.51	down	0.0000001	0.0000001	7.25	14.15
ENSG00000196372	ASB13	protein_coding	mRNA	0.6	down	0.000043	0.000116	12.71	21.19
ENSG00000141505	ASGR1	protein_coding	mRNA	0.62	down	0.0046026	0.00802	100.57	161.77
ENSG00000161944	ASGR2	protein_coding	mRNA	0.61	down	0.0062922	0.0107	158.43	261.03
ENSG00000126522	ASL	protein_coding	mRNA	0.55	down	0.000131	0.000316	34.18	61.85
ENSG00000198356	ASNA1	protein_coding	mRNA	1.57	up	0.0000001	0.0000001	28.27	18.05
ENSG00000204653	ASPDH	protein_coding	mRNA	0.24	down	0.0000001	0.0000001	13.63	56.1
ENSG00000166183	ASPG	protein_coding	mRNA	0.33	down	0.0000001	0.0000001	5.34	15.94
ENSG00000198363	ASPH	protein_coding	mRNA	1.64	up	0.0002007	0.000465	7.23	4.41
ENSG00000106819	ASPN	protein_coding	mRNA	0.66	down	0.0003299	0.000735	5.86	8.83
ENSG00000169696	ASPSCR1	protein_coding	mRNA	1.57	up	0.0004875	0.00104	6.43	4.1
ENSG00000130707	ASS1	protein_coding	mRNA	0.33	down	0.0000001	0.0000001	161.06	493.01
ENSG00000156802	ATAD2	protein_coding	mRNA	1.62	up	0.0000019	0.00000684	6.49	4
ENSG00000162772	ATF3	protein_coding	mRNA	0.31	down	0.0000001	0.0000001	6.73	21.69
ENSG00000169136	ATF5	protein_coding	mRNA	0.27	down	0.000032	0.0000888	73.49	276.27
ENSG00000110046	ATG2A	protein_coding	mRNA	0.66	down	0.0000001	0.0000001	5.7	8.69
ENSG00000142102	ATHL1	protein_coding	mRNA	1.62	up	0.0028488	0.00518	7.03	4.33
ENSG00000138363	ATIC	protein_coding	mRNA	1.58	up	0.0000001	0.0000001	16.85	10.65
ENSG00000111676	ATN1	protein_coding	mRNA	1.52	up	0.0000326	0.0000904	11.67	7.69
ENSG00000105726	ATP13A1	protein_coding	mRNA	1.72	up	0.0000001	0.0000001	7.24	4.21
ENSG00000163399	ATP1A1	protein_coding	mRNA	1.71	up	0.0002159	0.000498	55.39	32.32
ENSG00000143153	ATP1B1	protein_coding	mRNA	1.78	up	0.0003626	0.0008	86.34	48.62
ENSG00000069849	ATP1B3	protein_coding	mRNA	1.8	up	0.0000444	0.000119	9.2	5.1
ENSG00000159199	ATP5G1	protein_coding	mRNA	1.63	up	0.0000009	0.00000352	36.58	22.45
ENSG00000241468	ATP5J2	protein_coding	mRNA	1.74	up	0.0000001	0.0000001	48.4	27.89
ENSG00000071553	ATP6AP1	protein_coding	mRNA	1.86	up	0.0000001	0.0000001	26.91	14.49
ENSG00000155097	ATP6V1C1	protein_coding	mRNA	2.21	up	0.0000001	0.0000001	11.19	5.07
ENSG00000128524	ATP6V1F	protein_coding	mRNA	2	up	0.0000001	0.0000001	71.19	35.57
ENSG00000047249	ATP6V1H	protein_coding	mRNA	1.52	up	0.0000001	0.0000001	6.14	4.03
ENSG00000123472	ATPAF1	protein_coding	mRNA	0.66	down	0.0000004	0.00000168	8.97	13.55
ENSG00000168488	ATXN2L	protein_coding	mRNA	1.65	up	0.0000001	0.0000001	9.72	5.9
ENSG00000087152	ATXN7L3	protein_coding	mRNA	1.83	up	0.0000001	0.0000001	7.75	4.24
ENSG00000087586	AURKA	protein_coding	mRNA	1.58	up	0.0000218	0.0000629	6.3	4
ENSG00000119986	AVPI1	protein_coding	mRNA	0.43	down	0.0000001	0.0000001	12.37	28.46
ENSG00000166148	AVPR1A	protein_coding	mRNA	0.46	down	0.0000001	0.0000001	4.74	10.4
ENSG00000160862	AZGP1	protein_coding	mRNA	0.28	down	0.0000001	0.00000047	152.82	540.35
ENSG00000179913	B3GNT3	protein_coding	mRNA	1.54	up	0.0037424	0.00666	6.26	4.07
ENSG00000158850	B4GALT3	protein_coding	mRNA	1.96	up	0.0000001	0.0000001	8.7	4.45
ENSG00000136881	BAAT	protein_coding	mRNA	0.55	down	0.0061006	0.0104	110.46	199.28
ENSG00000030110	BAK1	protein_coding	mRNA	1.57	up	0.0000002	0.00000089	6.37	4.06
ENSG00000175334	BANF1	protein_coding	mRNA	1.67	up	0.0000001	0.0000001	57.41	34.4
ENSG00000087088	BAX	protein_coding	mRNA	1.9	up	0.0000001	0.0000001	18.43	9.71
ENSG00000129151	BBOX1	protein_coding	mRNA	0.4	down	0.0000001	0.0000001	5.39	13.36
ENSG00000187244	BCAM	protein_coding	mRNA	1.71	up	0.0030999	0.00561	27.2	15.91
ENSG00000185825	BCAP31	protein_coding	mRNA	2.06	up	0.0000001	0.0000001	110.88	53.85
ENSG00000105552	BCAT2	protein_coding	mRNA	1.66	up	0.0000017	0.00000621	7.12	4.28
ENSG00000114200	BCHE	protein_coding	mRNA	0.23	down	0.0000001	0.0000001	8.45	37.2
ENSG00000083123	BCKDHB	protein_coding	mRNA	0.34	down	0.0000001	0.0000001	6	17.54
ENSG00000126453	BCL2L12	protein_coding	mRNA	1.81	up	0.0000001	0.0000001	7.36	4.06
ENSG00000161267	BDH1	protein_coding	mRNA	0.47	down	0.0000001	0.00000047	13.12	28.17
ENSG00000164039	BDH2	protein_coding	mRNA	0.43	down	0.0000001	0.0000001	5.88	13.8
ENSG00000133134	BEX2	protein_coding	mRNA	1.58	up	0.0012582	0.00246	6.31	4
ENSG00000182492	BGN	protein_coding	mRNA	0.35	down	0.0000355	0.0000976	50.47	142.42
ENSG00000134107	BHLHE40	protein_coding	mRNA	0.46	down	0.0000007	0.0000028	25.05	54.42
ENSG00000145692	BHMT	protein_coding	mRNA	0.18	down	0.0000001	0.0000001	31.1	176.01
ENSG00000132840	BHMT2	protein_coding	mRNA	0.6	down	0.004206	0.00741	56.96	95.58
ENSG00000089685	BIRC5	protein_coding	mRNA	1.58	up	0.0000503	0.000133	6.33	4
ENSG00000095585	BLNK	protein_coding	mRNA	0.65	down	0.0000001	0.0000001	5.51	8.44
ENSG00000186222	BLOC1S4	protein_coding	mRNA	1.52	up	0.0000001	0.0000001	6.55	4.32
ENSG00000106605	BLVRA	protein_coding	mRNA	2.06	up	0.0000002	0.00000089	9.27	4.49
ENSG00000145919	BOD1	protein_coding	mRNA	1.58	up	0.0000001	0.0000001	13.37	8.44
ENSG00000176720	BOK	protein_coding	mRNA	0.57	down	0.0007784	0.00159	26.14	45.53
ENSG00000178096	BOLA1	protein_coding	mRNA	1.73	up	0.0000001	0.0000001	12.08	6.98
ENSG00000261236	BOP1	protein_coding	mRNA	2.81	up	0.0000001	0.0000001	16.67	5.93
ENSG00000106009	BRAT1	protein_coding	mRNA	1.57	up	0.0000001	0.0000001	7.66	4.9
ENSG00000174744	BRMS1	protein_coding	mRNA	1.65	up	0.0000001	0.0000001	15.45	9.36
ENSG00000162819	BROX	protein_coding	mRNA	1.72	up	0.0000001	0.0000001	7.25	4.21
ENSG00000160058	BSDC1	protein_coding	mRNA	0.63	down	0.0000001	0.0000001	10.87	17.18
ENSG00000172270	BSG	protein_coding	mRNA	2.31	up	0.0000001	0.0000001	103.79	44.93
ENSG00000169814	BTD	protein_coding	mRNA	0.64	down	0.0000942	0.000235	11.96	18.62
ENSG00000154473	BUB3	protein_coding	mRNA	1.56	up	0.0000001	0.0000001	6.37	4.09
ENSG00000112578	BYSL	protein_coding	mRNA	1.73	up	0.0000001	0.0000001	8.15	4.72
ENSG00000136261	BZW2	protein_coding	mRNA	1.83	up	0.0000001	0.0000001	7.48	4.1
ENSG00000171067	C11orf24	protein_coding	mRNA	0.65	down	0.0000049	0.0000162	13.87	21.34
ENSG00000182919	C11orf54	protein_coding	mRNA	0.42	down	0.0000001	0.0000001	10.64	25.17
ENSG00000187479	C11orf96	protein_coding	mRNA	0.48	down	0.0000002	0.00000089	5.82	12.09
ENSG00000174109	C16orf91	protein_coding	mRNA	1.54	up	0.0000001	0.00000047	8.13	5.28
ENSG00000186665	C17orf58	protein_coding	mRNA	1.83	up	0.0000001	0.0000001	8.06	4.4
ENSG00000178927	C17orf62	protein_coding	mRNA	1.58	up	0.0000001	0.0000001	7.25	4.58
ENSG00000167747	C19orf48	protein_coding	mRNA	2.55	up	0.0000001	0.0000001	13.45	5.27
ENSG00000104979	C19orf53	protein_coding	mRNA	1.62	up	0.0000001	0.0000001	61.24	37.7
ENSG00000130813	C19orf66	protein_coding	mRNA	0.62	down	0.000015	0.0000448	12.14	19.61
ENSG00000173372	C1QA	protein_coding	mRNA	0.5	down	0.000394	0.000864	55.06	111
ENSG00000173369	C1QB	protein_coding	mRNA	0.45	down	0.0000994	0.000247	42.41	94.72
ENSG00000159189	C1QC	protein_coding	mRNA	0.47	down	0.0001314	0.000316	43.05	91.09
ENSG00000173918	C1QTNF1	protein_coding	mRNA	0.4	down	0.0000001	0.0000001	5.5	13.73
ENSG00000159403	C1R	protein_coding	mRNA	0.31	down	0.0000001	0.0000001	124.63	406.47
ENSG00000139178	C1RL	protein_coding	mRNA	0.31	down	0.0000001	0.0000001	18.43	59.26
ENSG00000182326	C1S	protein_coding	mRNA	0.43	down	0.0000003	0.00000129	194.73	457.63
ENSG00000119280	C1orf198	protein_coding	mRNA	1.99	up	0.0000001	0.0000001	8.71	4.37
ENSG00000157181	C1orf27	protein_coding	mRNA	1.73	up	0.0000001	0.0000001	8.56	4.96
ENSG00000143612	C1orf43	protein_coding	mRNA	1.56	up	0.0000001	0.0000001	103.14	66.19
ENSG00000101220	C20orf27	protein_coding	mRNA	1.67	up	0.0000008	0.00000316	10.59	6.35
ENSG00000162972	C2orf47	protein_coding	mRNA	0.66	down	0.0000001	0.0000001	13.69	20.7
ENSG00000244731	C4A	protein_coding	mRNA	0.55	down	0.0008811	0.00178	18.6	33.78
ENSG00000224389	C4B	protein_coding	mRNA	0.54	down	0.0003929	0.000863	22.28	41.34
ENSG00000123838	C4BPA	protein_coding	mRNA	0.42	down	0.0011387	0.00225	210.3	502.13
ENSG00000154274	C4orf19	protein_coding	mRNA	0.66	down	0.0000002	0.00000089	5.33	8.08
ENSG00000164096	C4orf3	protein_coding	mRNA	0.65	down	0.0000022	0.0000078	22.01	33.72
ENSG00000106804	C5	protein_coding	mRNA	0.54	down	0.0001391	0.000333	55.84	103.16
ENSG00000039537	C6	protein_coding	mRNA	0.17	down	0.0000001	0.0000001	23.92	139.2
ENSG00000186577	C6orf1	protein_coding	mRNA	1.72	up	0.0000001	0.0000001	7.25	4.22
ENSG00000204564	C6orf136	protein_coding	mRNA	1.62	up	0.0000001	0.0000001	9.13	5.64
ENSG00000204439	C6orf47	protein_coding	mRNA	1.82	up	0.0000001	0.0000001	8.55	4.71
ENSG00000204387	C6orf48	protein_coding	mRNA	2.35	up	0.0000001	0.0000001	28.86	12.3
ENSG00000112936	C7	protein_coding	mRNA	0.18	down	0.0000001	0.0000001	7.94	44.28
ENSG00000146540	C7orf50	protein_coding	mRNA	1.68	up	0.0000001	0.00000047	10.07	5.99
ENSG00000157131	C8A	protein_coding	mRNA	0.21	down	0.0000001	0.0000001	47.58	222.06
ENSG00000021852	C8B	protein_coding	mRNA	0.31	down	0.0000001	0.0000001	67.9	220.26
ENSG00000182307	C8orf33	protein_coding	mRNA	2.54	up	0.0000001	0.0000001	13.66	5.39
ENSG00000176907	C8orf4	protein_coding	mRNA	0.19	down	0.0000001	0.0000001	12.13	65.41
ENSG00000176731	C8orf59	protein_coding	mRNA	2.02	up	0.0000001	0.0000001	10.54	5.22
ENSG00000113600	C9	protein_coding	mRNA	0.059	down	0.0000001	0.0000001	21.44	363.04
ENSG00000238227	C9orf69	protein_coding	mRNA	1.8	up	0.0000001	0.0000001	10.07	5.58
ENSG00000104267	CA2	protein_coding	mRNA	0.32	down	0.0000001	0.0000001	15.65	49.07
ENSG00000116161	CACYBP	protein_coding	mRNA	2.36	up	0.0000001	0.0000001	11.4	4.84
ENSG00000179218	CALR	protein_coding	mRNA	1.97	up	0.0000001	0.0000001	487.48	248.06
ENSG00000171302	CANT1	protein_coding	mRNA	1.82	up	0.0000001	0.0000001	9.53	5.25
ENSG00000127022	CANX	protein_coding	mRNA	1.67	up	0.0000003	0.00000129	117.36	70.41
ENSG00000112186	CAP2	protein_coding	mRNA	1.8	up	0.0000014	0.0000052	7.28	4.04
ENSG00000042493	CAPG	protein_coding	mRNA	1.96	up	0.0000342	0.0000942	9.09	4.64
ENSG00000162909	CAPN2	protein_coding	mRNA	1.77	up	0.0000019	0.00000684	9.62	5.45
ENSG00000126247	CAPNS1	protein_coding	mRNA	1.64	up	0.0000001	0.0000001	61.19	37.33
ENSG00000108349	CASC3	protein_coding	mRNA	1.73	up	0.0000001	0.0000001	8.29	4.79
ENSG00000121691	CAT	protein_coding	mRNA	0.42	down	0.0000001	0.0000001	74.81	179.92
ENSG00000145439	CBR4	protein_coding	mRNA	0.45	down	0.0000001	0.0000001	5.2	11.43
ENSG00000108468	CBX1	protein_coding	mRNA	2.05	up	0.0000001	0.0000001	9.3	4.53
ENSG00000122565	CBX3	protein_coding	mRNA	1.61	up	0.0000001	0.0000001	20.28	12.59
ENSG00000141582	CBX4	protein_coding	mRNA	1.54	up	0.0000473	0.000126	10.82	7.01
ENSG00000185298	CCDC137	protein_coding	mRNA	1.76	up	0.0000001	0.0000001	7.17	4.07
ENSG00000198937	CCDC167	protein_coding	mRNA	1.7	up	0.0000011	0.00000422	34.87	20.48
ENSG00000147419	CCDC25	protein_coding	mRNA	0.53	down	0.0000001	0.0000001	6.3	11.93
ENSG00000024862	CCDC28A	protein_coding	mRNA	0.61	down	0.0000001	0.00000047	13.2	21.8
ENSG00000151468	CCDC3	protein_coding	mRNA	0.62	down	0.0000001	0.0000001	4.65	7.51
ENSG00000253276	CCDC71L	protein_coding	mRNA	0.54	down	0.0000001	0.0000001	5.23	9.65
ENSG00000110104	CCDC86	protein_coding	mRNA	1.82	up	0.0000001	0.0000001	8.42	4.63
ENSG00000142039	CCDC97	protein_coding	mRNA	1.55	up	0.0000001	0.0000001	6.28	4.06
ENSG00000275152	CCL16	protein_coding	mRNA	0.59	down	0.0272288	0.0403	27.15	45.95
ENSG00000172724	CCL19	protein_coding	mRNA	0.53	down	0.0024283	0.0045	6.73	12.73
ENSG00000108691	CCL2	protein_coding	mRNA	0.5	down	0.0000001	0.00000047	5.7	11.51
ENSG00000115009	CCL20	protein_coding	mRNA	2.13	up	0.0018676	0.00355	13.39	6.29
ENSG00000137077	CCL21	protein_coding	mRNA	0.37	down	0.0000886	0.000222	10.71	29.16
ENSG00000134057	CCNB1	protein_coding	mRNA	1.92	up	0.0000003	0.00000129	7.68	4
ENSG00000110092	CCND1	protein_coding	mRNA	0.56	down	0.0012116	0.00238	18.62	33.13
ENSG00000221978	CCNL2	protein_coding	mRNA	1.69	up	0.0000013	0.00000488	9.18	5.42
ENSG00000163468	CCT3	protein_coding	mRNA	2.54	up	0.0000001	0.0000001	82.91	32.63
ENSG00000150753	CCT5	protein_coding	mRNA	1.62	up	0.0000002	0.00000089	18.03	11.11
ENSG00000146731	CCT6A	protein_coding	mRNA	2.01	up	0.0000001	0.0000001	34.11	16.95
ENSG00000170458	CD14	protein_coding	mRNA	0.32	down	0.0000001	0.0000001	103.68	319.61
ENSG00000177697	CD151	protein_coding	mRNA	1.83	up	0.0000017	0.00000621	53.95	29.49
ENSG00000177575	CD163	protein_coding	mRNA	0.32	down	0.0000001	0.0000001	4.93	15.18
ENSG00000272398	CD24	protein_coding	mRNA	3.54	up	0.0000021	0.00000749	22.12	6.26
ENSG00000169217	CD2BP2	protein_coding	mRNA	1.56	up	0.0000001	0.0000001	11.26	7.23
ENSG00000241399	CD302	protein_coding	mRNA	0.35	down	0.0000001	0.0000001	5.75	16.56
ENSG00000167775	CD320	protein_coding	mRNA	1.73	up	0.0000003	0.00000129	10.21	5.89
ENSG00000010610	CD4	protein_coding	mRNA	0.26	down	0.0000001	0.0000001	7.77	29.6
ENSG00000073754	CD5L	protein_coding	mRNA	0.17	down	0.0000001	0.0000001	5.22	30.61
ENSG00000135404	CD63	protein_coding	mRNA	1.79	up	0.0000001	0.0000001	194.07	108.29
ENSG00000110651	CD81	protein_coding	mRNA	0.51	down	0.0000014	0.0000052	49.29	96.36
ENSG00000085117	CD82	protein_coding	mRNA	0.57	down	0.0000003	0.00000129	8.71	15.4
ENSG00000158825	CDA	protein_coding	mRNA	0.3	down	0.0000001	0.0000001	10.84	35.56
ENSG00000117399	CDC20	protein_coding	mRNA	1.88	up	0.0000256	0.0000727	7.51	4
ENSG00000101224	CDC25B	protein_coding	mRNA	1.89	up	0.0000014	0.0000052	9.78	5.19
ENSG00000105401	CDC37	protein_coding	mRNA	1.55	up	0.0000001	0.0000001	38.86	25.07
ENSG00000106993	CDC37L1	protein_coding	mRNA	0.39	down	0.0000001	0.0000001	5.91	15.1
ENSG00000039068	CDH1	protein_coding	mRNA	0.64	down	0.0095347	0.0155	20.02	31.47
ENSG00000074276	CDHR2	protein_coding	mRNA	0.36	down	0.0000001	0.0000001	5.67	15.93
ENSG00000102225	CDK16	protein_coding	mRNA	1.7	up	0.0000001	0.0000001	6.86	4.04
ENSG00000135446	CDK4	protein_coding	mRNA	1.59	up	0.0000364	0.0000998	11.64	7.33
ENSG00000108465	CDK5RAP3	protein_coding	mRNA	1.64	up	0.0000001	0.0000001	15.94	9.7
ENSG00000237190	CDKN2AIPNL	protein_coding	mRNA	1.94	up	0.0000001	0.0000001	10.91	5.63
ENSG00000129596	CDO1	protein_coding	mRNA	0.48	down	0.0004386	0.00095	49.36	103.46
ENSG00000245848	CEBPA	protein_coding	mRNA	1.53	up	0.0174252	0.0269	53.05	34.61
ENSG00000221869	CEBPD	protein_coding	mRNA	0.56	down	0.0001327	0.000319	34.47	61.48
ENSG00000203760	CENPW	protein_coding	mRNA	1.78	up	0.0000055	0.000018	7.12	4
ENSG00000172831	CES2	protein_coding	mRNA	0.56	down	0.0115501	0.0185	57.62	102.61
ENSG00000172828	CES3	protein_coding	mRNA	0.47	down	0.0000001	0.0000001	6.06	12.88
ENSG00000147400	CETN2	protein_coding	mRNA	1.56	up	0.0000002	0.00000089	14.58	9.35
ENSG00000087237	CETP	protein_coding	mRNA	0.29	down	0.0000001	0.0000001	4.46	15.13
ENSG00000243649	CFB	protein_coding	mRNA	0.57	down	0.0010868	0.00216	53.51	93.64
ENSG00000197766	CFD	protein_coding	mRNA	0.66	down	0.0001269	0.000307	4.97	7.5
ENSG00000000971	CFH	protein_coding	mRNA	0.63	down	0.0203875	0.0311	101.74	160.58
ENSG00000116785	CFHR3	protein_coding	mRNA	0.22	down	0.0000001	0.0000001	12.4	57.39
ENSG00000134365	CFHR4	protein_coding	mRNA	0.36	down	0.0000001	0.0000001	8.03	22.27
ENSG00000134389	CFHR5	protein_coding	mRNA	0.49	down	0.0078688	0.0131	22.58	46.5
ENSG00000205403	CFI	protein_coding	mRNA	0.37	down	0.0000001	0.0000001	62.58	167.78
ENSG00000172757	CFL1	protein_coding	mRNA	1.73	up	0.0000001	0.0000001	79.7	46.06
ENSG00000165410	CFL2	protein_coding	mRNA	0.5	down	0.0000001	0.0000001	7.89	15.92
ENSG00000128849	CGNL1	protein_coding	mRNA	0.66	down	0.0004339	0.000941	8.19	12.48
ENSG00000136457	CHAD	protein_coding	mRNA	0.66	down	0.0012577	0.00246	7.59	11.45
ENSG00000131778	CHD1L	protein_coding	mRNA	1.68	up	0.0000006	0.00000242	15.65	9.3
ENSG00000109220	CHIC2	protein_coding	mRNA	0.57	down	0.0000001	0.0000001	5.32	9.29
ENSG00000110721	CHKA	protein_coding	mRNA	2.09	up	0.0000001	0.0000001	9.36	4.47
ENSG00000187446	CHP1	protein_coding	mRNA	0.63	down	0.0000031	0.0000107	43.23	68.88
ENSG00000104472	CHRAC1	protein_coding	mRNA	1.62	up	0.0000001	0.0000001	7.66	4.74
ENSG00000160679	CHTOP	protein_coding	mRNA	1.66	up	0.0000001	0.0000001	10.81	6.51
ENSG00000114737	CISH	protein_coding	mRNA	0.58	down	0.0000022	0.0000078	6.09	10.58
ENSG00000164442	CITED2	protein_coding	mRNA	0.43	down	0.0000001	0.0000001	9.81	23.05
ENSG00000148337	CIZ1	protein_coding	mRNA	1.84	up	0.0000001	0.0000001	7.99	4.34
ENSG00000136026	CKAP4	protein_coding	mRNA	2	up	0.0000002	0.00000089	28.67	14.3
ENSG00000166165	CKB	protein_coding	mRNA	2.41	up	0.0000827	0.000209	10.88	4.52
ENSG00000173207	CKS1B	protein_coding	mRNA	2.2	up	0.0000001	0.0000001	9.11	4.13
ENSG00000123975	CKS2	protein_coding	mRNA	2.76	up	0.0000001	0.0000001	24.17	8.76
ENSG00000103249	CLCN7	protein_coding	mRNA	1.71	up	0.0000001	0.0000001	7.01	4.1
ENSG00000106404	CLDN15	protein_coding	mRNA	2.4	up	0.0000001	0.00000047	11.09	4.62
ENSG00000165376	CLDN2	protein_coding	mRNA	0.43	down	0.0007825	0.0016	10.55	24.46
ENSG00000189143	CLDN4	protein_coding	mRNA	1.52	up	0.008479	0.014	6.44	4.23
ENSG00000181885	CLDN7	protein_coding	mRNA	1.77	up	0.0023873	0.00443	11.22	6.33
ENSG00000163815	CLEC3B	protein_coding	mRNA	0.53	down	0.0000012	0.00000456	6.61	12.47
ENSG00000213719	CLIC1	protein_coding	mRNA	2.22	up	0.0000001	0.0000001	83.45	37.54
ENSG00000176444	CLK2	protein_coding	mRNA	1.94	up	0.0000001	0.0000001	7.78	4.01
ENSG00000128973	CLN6	protein_coding	mRNA	1.96	up	0.0000001	0.0000001	10.08	5.15
ENSG00000166855	CLPX	protein_coding	mRNA	0.55	down	0.0000001	0.0000001	9.69	17.55
ENSG00000180745	CLRN3	protein_coding	mRNA	0.28	down	0.0000001	0.0000001	6.54	23.29
ENSG00000171603	CLSTN1	protein_coding	mRNA	1.58	up	0.000872	0.00177	8.57	5.41
ENSG00000122705	CLTA	protein_coding	mRNA	1.61	up	0.0000001	0.0000001	42.36	26.29
ENSG00000164237	CMBL	protein_coding	mRNA	0.43	down	0.0000245	0.0000699	30.13	69.38
ENSG00000091317	CMTM6	protein_coding	mRNA	0.52	down	0.0000001	0.0000001	15	28.71
ENSG00000143771	CNIH4	protein_coding	mRNA	1.77	up	0.0000001	0.0000001	7.07	4
ENSG00000158435	CNOT11	protein_coding	mRNA	1.54	up	0.0000022	0.0000078	15.11	9.8
ENSG00000168275	COA6	protein_coding	mRNA	2.44	up	0.0000001	0.0000001	23.92	9.81
ENSG00000082438	COBLL1	protein_coding	mRNA	0.59	down	0.0000001	0.0000001	4.82	8.18
ENSG00000182871	COL18A1	protein_coding	mRNA	0.64	down	0.0003166	0.000708	80.01	125.59
ENSG00000108821	COL1A1	protein_coding	mRNA	2.06	up	0.0074602	0.0125	21.1	10.24
ENSG00000164692	COL1A2	protein_coding	mRNA	1.82	up	0.0082852	0.0137	13.12	7.22
ENSG00000187498	COL4A1	protein_coding	mRNA	3.13	up	0.0000001	0.0000001	20.2	6.45
ENSG00000134871	COL4A2	protein_coding	mRNA	2.82	up	0.0000001	0.0000001	20.78	7.37
ENSG00000080573	COL5A3	protein_coding	mRNA	1.51	up	0.0019473	0.00368	6.85	4.55
ENSG00000118004	COLEC11	protein_coding	mRNA	0.32	down	0.0000001	0.0000001	9.35	29.45
ENSG00000148444	COMMD3	protein_coding	mRNA	1.52	up	0.0000001	0.0000001	6.49	4.26
ENSG00000140365	COMMD4	protein_coding	mRNA	1.78	up	0.0000001	0.0000001	10.18	5.72
ENSG00000170619	COMMD5	protein_coding	mRNA	2.07	up	0.0000001	0.0000001	9.58	4.64
ENSG00000093010	COMT	protein_coding	mRNA	0.55	down	0.0000064	0.0000207	20.92	37.92
ENSG00000122218	COPA	protein_coding	mRNA	1.57	up	0.0000022	0.0000078	35.9	22.85
ENSG00000105669	COPE	protein_coding	mRNA	1.59	up	0.0000001	0.0000001	43.82	27.52
ENSG00000121022	COPS5	protein_coding	mRNA	1.7	up	0.0000001	0.0000001	7.22	4.26
ENSG00000088682	COQ9	protein_coding	mRNA	0.66	down	0.000112	0.000275	10.8	16.41
ENSG00000172725	CORO1B	protein_coding	mRNA	1.54	up	0.0000001	0.0000001	14.09	9.15
ENSG00000126267	COX6B1	protein_coding	mRNA	1.86	up	0.0000001	0.0000001	228.36	123.07
ENSG00000164919	COX6C	protein_coding	mRNA	1.86	up	0.0000001	0.00000047	65.77	35.43
ENSG00000176340	COX8A	protein_coding	mRNA	1.52	up	0.0000001	0.00000047	250.99	164.99
ENSG00000047457	CP	protein_coding	mRNA	0.31	down	0.0000005	0.00000205	56.76	183.21
ENSG00000080618	CPB2	protein_coding	mRNA	0.55	down	0.001346	0.00262	195.5	355.64
ENSG00000108582	CPD	protein_coding	mRNA	1.93	up	0.0000016	0.00000588	12.47	6.47
ENSG00000109472	CPE	protein_coding	mRNA	1.83	up	0.0014463	0.0028	12.37	6.74
ENSG00000113742	CPEB4	protein_coding	mRNA	0.61	down	0.0000001	0.0000001	5.08	8.37
ENSG00000120054	CPN1	protein_coding	mRNA	0.5	down	0.0000707	0.000181	19.87	39.53
ENSG00000178772	CPN2	protein_coding	mRNA	0.46	down	0.0000266	0.0000752	50.57	110.69
ENSG00000214078	CPNE1	protein_coding	mRNA	1.64	up	0.0000088	0.0000277	18.84	11.51
ENSG00000021826	CPS1	protein_coding	mRNA	0.27	down	0.0000476	0.000127	55.67	203.19
ENSG00000071894	CPSF1	protein_coding	mRNA	1.75	up	0.0000001	0.0000001	12.57	7.18
ENSG00000119203	CPSF3	protein_coding	mRNA	1.8	up	0.0000001	0.0000001	7.44	4.14
ENSG00000110090	CPT1A	protein_coding	mRNA	0.66	down	0.0020212	0.00381	18.65	28.2
ENSG00000157184	CPT2	protein_coding	mRNA	0.38	down	0.0000001	0.0000001	12.84	33.72
ENSG00000224051	CPTP	protein_coding	mRNA	0.62	down	0.0000346	0.0000953	15.05	24.22
ENSG00000060566	CREB3L3	protein_coding	mRNA	0.63	down	0.0207052	0.0315	62.16	98.26
ENSG00000111269	CREBL2	protein_coding	mRNA	0.58	down	0.0000001	0.0000001	10.93	18.9
ENSG00000184164	CRELD2	protein_coding	mRNA	1.8	up	0.0000001	0.0000001	8.75	4.87
ENSG00000145708	CRHBP	protein_coding	mRNA	0.17	down	0.0000001	0.0000001	4.17	24.48
ENSG00000132693	CRP	protein_coding	mRNA	0.24	down	0.003737	0.00666	113.03	469.54
ENSG00000160741	CRTC2	protein_coding	mRNA	1.53	up	0.0000001	0.0000001	12.8	8.34
ENSG00000165475	CRYL1	protein_coding	mRNA	0.54	down	0.0000829	0.000209	46.53	85.95
ENSG00000062485	CS	protein_coding	mRNA	1.77	up	0.0000001	0.0000001	11.89	6.73
ENSG00000139631	CSAD	protein_coding	mRNA	0.56	down	0.0000001	0.0000001	5.77	10.31
ENSG00000124207	CSE1L	protein_coding	mRNA	1.66	up	0.0000001	0.0000001	17.35	10.48
ENSG00000182578	CSF1R	protein_coding	mRNA	0.56	down	0.0000001	0.0000001	5.27	9.4
ENSG00000141551	CSNK1D	protein_coding	mRNA	1.63	up	0.0000001	0.0000001	8.97	5.49
ENSG00000213923	CSNK1E	protein_coding	mRNA	1.57	up	0.0000001	0.0000001	6.46	4.13
ENSG00000144655	CSRNP1	protein_coding	mRNA	0.22	down	0.0000001	0.0000001	7.18	33.13
ENSG00000159176	CSRP1	protein_coding	mRNA	0.64	down	0.0000438	0.000118	8.73	13.72
ENSG00000160213	CSTB	protein_coding	mRNA	1.72	up	0.0000026	0.0000091	50.49	29.35
ENSG00000118523	CTGF	protein_coding	mRNA	0.6	down	0.0105677	0.0171	20.3	33.76
ENSG00000116761	CTH	protein_coding	mRNA	0.31	down	0.0000001	0.00000047	12.5	40.4
ENSG00000044115	CTNNA1	protein_coding	mRNA	1.53	up	0.0000001	0.0000001	26.54	17.4
ENSG00000064601	CTSA	protein_coding	mRNA	2.01	up	0.0000001	0.0000001	48.04	23.93
ENSG00000117984	CTSD	protein_coding	mRNA	1.54	up	0.0007394	0.00152	416.93	271.16
ENSG00000256043	CTSO	protein_coding	mRNA	0.44	down	0.0000001	0.0000001	13.68	30.97
ENSG00000163131	CTSS	protein_coding	mRNA	0.64	down	0.0067295	0.0114	16.05	25.21
ENSG00000085733	CTTN	protein_coding	mRNA	1.51	up	0.0000003	0.00000129	17.93	11.84
ENSG00000158290	CUL4B	protein_coding	mRNA	1.51	up	0.0000001	0.00000047	6.91	4.59
ENSG00000044090	CUL7	protein_coding	mRNA	1.56	up	0.0000001	0.0000001	6.25	4
ENSG00000112514	CUTA	protein_coding	mRNA	1.86	up	0.0000001	0.0000001	90.65	48.64
ENSG00000107562	CXCL12	protein_coding	mRNA	0.17	down	0.0000001	0.0000001	6.43	38.76
ENSG00000145824	CXCL14	protein_coding	mRNA	0.21	down	0.0000001	0.0000001	4.38	20.75
ENSG00000081041	CXCL2	protein_coding	mRNA	0.25	down	0.0000001	0.0000001	11.63	47.17
ENSG00000154832	CXXC1	protein_coding	mRNA	1.59	up	0.0000001	0.0000001	7.08	4.44
ENSG00000008283	CYB561	protein_coding	mRNA	1.52	up	0.0000281	0.0000788	6.1	4
ENSG00000166347	CYB5A	protein_coding	mRNA	0.49	down	0.0000041	0.0000137	32.1	65.51
ENSG00000167740	CYB5D2	protein_coding	mRNA	0.52	down	0.0000001	0.0000001	8.06	15.63
ENSG00000179091	CYC1	protein_coding	mRNA	1.75	up	0.0000001	0.0000001	89.77	51.25
ENSG00000148795	CYP17A1	protein_coding	mRNA	1.88	up	0.0042923	0.00755	7.54	4
ENSG00000140465	CYP1A1	protein_coding	mRNA	0.56	down	0.0037826	0.00672	6.54	11.74
ENSG00000140505	CYP1A2	protein_coding	mRNA	0.044	down	0.0000001	0.0000001	6.77	153.12
ENSG00000135929	CYP27A1	protein_coding	mRNA	0.56	down	0.0024528	0.00454	124.93	223.65
ENSG00000255974	CYP2A6	protein_coding	mRNA	0.088	down	0.0000001	0.0000001	32.64	369.96
ENSG00000198077	CYP2A7	protein_coding	mRNA	0.35	down	0.0000144	0.0000432	7.21	20.71
ENSG00000197408	CYP2B6	protein_coding	mRNA	0.12	down	0.0000001	0.0000001	11.36	94.57
ENSG00000108242	CYP2C18	protein_coding	mRNA	0.35	down	0.0000001	0.0000001	12	34.78
ENSG00000138115	CYP2C8	protein_coding	mRNA	0.094	down	0.0000001	0.0000001	37.72	401.24
ENSG00000138109	CYP2C9	protein_coding	mRNA	0.16	down	0.0000001	0.0000001	46.14	281.13
ENSG00000130649	CYP2E1	protein_coding	mRNA	0.12	down	0.0000002	0.00000089	58.99	507.03
ENSG00000134716	CYP2J2	protein_coding	mRNA	0.39	down	0.0000001	0.0000001	16.86	42.76
ENSG00000146233	CYP39A1	protein_coding	mRNA	0.24	down	0.0000001	0.0000001	5.23	21.66
ENSG00000160868	CYP3A4	protein_coding	mRNA	0.045	down	0.0000001	0.0000001	25.51	566.9
ENSG00000106258	CYP3A5	protein_coding	mRNA	0.63	down	0.0251039	0.0375	21.07	33.54
ENSG00000187048	CYP4A11	protein_coding	mRNA	0.15	down	0.0000001	0.0000001	34.87	237.36
ENSG00000162365	CYP4A22	protein_coding	mRNA	0.18	down	0.0000001	0.0000001	11.49	65.63
ENSG00000171903	CYP4F11	protein_coding	mRNA	0.63	down	0.0115411	0.0185	16.56	26.19
ENSG00000186204	CYP4F12	protein_coding	mRNA	0.58	down	0.0000001	0.00000047	6.09	10.57
ENSG00000186115	CYP4F2	protein_coding	mRNA	0.23	down	0.0000001	0.0000001	16.31	71.49
ENSG00000171954	CYP4F22	protein_coding	mRNA	1.53	up	0.0022576	0.00421	6.58	4.31
ENSG00000186529	CYP4F3	protein_coding	mRNA	0.46	down	0.0000013	0.00000488	20.89	45.54
ENSG00000145476	CYP4V2	protein_coding	mRNA	0.33	down	0.0000001	0.0000001	6.86	20.63
ENSG00000167910	CYP7A1	protein_coding	mRNA	1.91	up	0.004837	0.0084	12.11	6.34
ENSG00000180432	CYP8B1	protein_coding	mRNA	0.16	down	0.0000001	0.0000001	22.26	141.77
ENSG00000142871	CYR61	protein_coding	mRNA	0.23	down	0.0000001	0.0000001	12.68	55.98
ENSG00000120306	CYSTM1	protein_coding	mRNA	1.71	up	0.0000046	0.0000152	30.38	17.77
ENSG00000129562	DAD1	protein_coding	mRNA	1.62	up	0.0000001	0.0000001	142.09	87.7
ENSG00000110887	DAO	protein_coding	mRNA	0.41	down	0.0000001	0.0000001	9.2	22.25
ENSG00000132676	DAP3	protein_coding	mRNA	1.7	up	0.0000001	0.0000001	23.7	13.93
ENSG00000117593	DARS2	protein_coding	mRNA	1.84	up	0.0000001	0.0000001	7.76	4.21
ENSG00000204209	DAXX	protein_coding	mRNA	1.65	up	0.0000001	0.0000001	13.48	8.18
ENSG00000100897	DCAF11	protein_coding	mRNA	0.51	down	0.0000001	0.0000001	17.07	33.27
ENSG00000011465	DCN	protein_coding	mRNA	0.25	down	0.0000001	0.0000001	5.47	22.05
ENSG00000175203	DCTN2	protein_coding	mRNA	1.6	up	0.0000001	0.0000001	16.06	10.02
ENSG00000179958	DCTPP1	protein_coding	mRNA	1.52	up	0.0000029	0.0000101	12.7	8.36
ENSG00000169738	DCXR	protein_coding	mRNA	0.4	down	0.0000441	0.000119	162.58	403.75
ENSG00000153904	DDAH1	protein_coding	mRNA	0.57	down	0.0000093	0.0000291	12.46	21.87
ENSG00000132437	DDC	protein_coding	mRNA	0.66	down	0.0048594	0.00843	10.63	16.15
ENSG00000175197	DDIT3	protein_coding	mRNA	1.8	up	0.0000104	0.0000321	19.34	10.72
ENSG00000244038	DDOST	protein_coding	mRNA	1.61	up	0.0000001	0.0000001	62.62	38.92
ENSG00000124228	DDX27	protein_coding	mRNA	1.63	up	0.0000001	0.0000001	7.31	4.49
ENSG00000123136	DDX39A	protein_coding	mRNA	2.86	up	0.0000001	0.0000001	12.62	4.41
ENSG00000183258	DDX41	protein_coding	mRNA	1.58	up	0.0000001	0.0000001	13.82	8.76
ENSG00000105671	DDX49	protein_coding	mRNA	1.77	up	0.0000001	0.0000001	15.98	9.04
ENSG00000158796	DEDD	protein_coding	mRNA	1.7	up	0.0000001	0.0000001	11.95	7.04
ENSG00000121690	DEPDC7	protein_coding	mRNA	0.45	down	0.0000001	0.0000001	6.35	13.99
ENSG00000023697	DERA	protein_coding	mRNA	0.66	down	0.0000158	0.0000469	13.41	20.37
ENSG00000062282	DGAT2	protein_coding	mRNA	0.45	down	0.0000022	0.0000078	13.7	30.36
ENSG00000102967	DHODH	protein_coding	mRNA	0.34	down	0.0000001	0.0000001	6.02	17.64
ENSG00000157379	DHRS1	protein_coding	mRNA	0.48	down	0.0000001	0.00000047	9.47	19.89
ENSG00000157326	DHRS4	protein_coding	mRNA	0.58	down	0.0000007	0.0000028	9.59	16.45
ENSG00000187630	DHRS4L2	protein_coding	mRNA	0.58	down	0.0000017	0.00000621	8.67	14.91
ENSG00000181192	DHTKD1	protein_coding	mRNA	0.44	down	0.0000001	0.0000001	19.83	44.58
ENSG00000211452	DIO1	protein_coding	mRNA	0.47	down	0.0010289	0.00205	23.67	50.77
ENSG00000130826	DKC1	protein_coding	mRNA	1.81	up	0.0000001	0.0000001	8.44	4.67
ENSG00000080845	DLGAP4	protein_coding	mRNA	1.52	up	0.0000001	0.0000001	6.39	4.21
ENSG00000132837	DMGDH	protein_coding	mRNA	0.28	down	0.0000001	0.0000001	10.73	38.06
ENSG00000090520	DNAJB11	protein_coding	mRNA	1.92	up	0.0000001	0.0000001	17.23	8.99
ENSG00000108176	DNAJC12	protein_coding	mRNA	0.41	down	0.0000001	0.0000001	6.4	15.6
ENSG00000059769	DNAJC25	protein_coding	mRNA	0.44	down	0.0000001	0.0000001	6.47	14.78
ENSG00000101152	DNAJC5	protein_coding	mRNA	1.92	up	0.0000001	0.0000001	10.2	5.31
ENSG00000163687	DNASE1L3	protein_coding	mRNA	0.18	down	0.0000001	0.0000001	5.4	29.77
ENSG00000132768	DPH2	protein_coding	mRNA	1.58	up	0.0000001	0.0000001	6.44	4.07
ENSG00000136908	DPM2	protein_coding	mRNA	1.66	up	0.0000001	0.00000047	12.48	7.53
ENSG00000143196	DPT	protein_coding	mRNA	0.47	down	0.0000001	0.0000001	4.75	10.17
ENSG00000188641	DPYD	protein_coding	mRNA	0.52	down	0.0000001	0.0000001	6.43	12.25
ENSG00000147647	DPYS	protein_coding	mRNA	0.32	down	0.0000008	0.00000316	32.2	100.47
ENSG00000175550	DRAP1	protein_coding	mRNA	1.64	up	0.0000001	0.0000001	40.27	24.56
ENSG00000149636	DSN1	protein_coding	mRNA	1.54	up	0.0000002	0.00000089	6.16	4
ENSG00000135144	DTX1	protein_coding	mRNA	0.51	down	0.0000001	0.0000001	5.03	9.89
ENSG00000168393	DTYMK	protein_coding	mRNA	2.19	up	0.0000001	0.0000001	9.39	4.28
ENSG00000120129	DUSP1	protein_coding	mRNA	0.3	down	0.0000001	0.0000001	64.53	213.46
ENSG00000143507	DUSP10	protein_coding	mRNA	0.44	down	0.0000001	0.0000001	9.18	20.82
ENSG00000276023	DUSP14	protein_coding	mRNA	0.63	down	0.0000001	0.0000001	5.12	8.1
ENSG00000111266	DUSP16	protein_coding	mRNA	0.58	down	0.0000004	0.00000168	10.62	18.44
ENSG00000158716	DUSP23	protein_coding	mRNA	1.6	up	0.0000812	0.000205	87.67	54.76
ENSG00000138166	DUSP5	protein_coding	mRNA	0.39	down	0.0000001	0.0000001	6	15.59
ENSG00000139318	DUSP6	protein_coding	mRNA	0.36	down	0.0000001	0.0000001	10.45	28.79
ENSG00000130829	DUSP9	protein_coding	mRNA	1.67	up	0.0068349	0.0115	6.66	4
ENSG00000128951	DUT	protein_coding	mRNA	1.86	up	0.0000001	0.0000001	8.89	4.77
ENSG00000161202	DVL3	protein_coding	mRNA	1.84	up	0.0000001	0.0000001	9.59	5.21
ENSG00000204348	DXO	protein_coding	mRNA	1.67	up	0.0000001	0.0000001	6.72	4.02
ENSG00000197102	DYNC1H1	protein_coding	mRNA	1.58	up	0.0000001	0.0000001	10.03	6.36
ENSG00000088986	DYNLL1	protein_coding	mRNA	1.76	up	0.0000001	0.0000001	41.52	23.65
ENSG00000125971	DYNLRB1	protein_coding	mRNA	1.78	up	0.0000001	0.0000001	32.78	18.42
ENSG00000101412	E2F1	protein_coding	mRNA	1.84	up	0.0000127	0.0000387	7.37	4
ENSG00000205250	E2F4	protein_coding	mRNA	1.68	up	0.0000001	0.0000001	8.07	4.79
ENSG00000123179	EBPL	protein_coding	mRNA	0.66	down	0.0021775	0.00408	27.8	41.91
ENSG00000117298	ECE1	protein_coding	mRNA	0.65	down	0.0000031	0.0000107	12.96	20.05
ENSG00000093144	ECHDC1	protein_coding	mRNA	0.62	down	0.0000001	0.0000001	7.19	11.54
ENSG00000121310	ECHDC2	protein_coding	mRNA	0.49	down	0.0000001	0.0000001	10.12	20.54
ENSG00000134463	ECHDC3	protein_coding	mRNA	0.46	down	0.0000093	0.0000291	23.7	51.9
ENSG00000127884	ECHS1	protein_coding	mRNA	0.58	down	0.0000003	0.00000129	256.5	445.81
ENSG00000143369	ECM1	protein_coding	mRNA	0.25	down	0.0000001	0.0000001	4.33	17.43
ENSG00000134109	EDEM1	protein_coding	mRNA	0.57	down	0.0000001	0.0000001	8.61	15.14
ENSG00000136160	EDNRB	protein_coding	mRNA	0.52	down	0.0000001	0.0000001	4.76	9.09
ENSG00000101210	EEF1A2	protein_coding	mRNA	3.06	up	0.0000874	0.000219	13.17	4.3
ENSG00000115468	EFHD1	protein_coding	mRNA	0.45	down	0.0000001	0.0000001	5.49	12.08
ENSG00000169242	EFNA1	protein_coding	mRNA	1.99	up	0.0000033	0.0000113	97.9	49.24
ENSG00000243364	EFNA4	protein_coding	mRNA	1.79	up	0.0000001	0.0000001	7.17	4
ENSG00000108883	EFTUD2	protein_coding	mRNA	1.68	up	0.0000001	0.0000001	6.85	4.09
ENSG00000120738	EGR1	protein_coding	mRNA	0.16	down	0.0000001	0.0000001	17.85	110.62
ENSG00000115504	EHBP1	protein_coding	mRNA	0.64	down	0.0000001	0.0000001	5.54	8.6
ENSG00000024422	EHD2	protein_coding	mRNA	1.67	up	0.0000501	0.000133	7.98	4.77
ENSG00000113790	EHHADH	protein_coding	mRNA	0.32	down	0.0000001	0.0000001	26.13	81.85
ENSG00000204371	EHMT2	protein_coding	mRNA	1.7	up	0.0000001	0.0000001	6.81	4
ENSG00000143486	EIF2D	protein_coding	mRNA	1.68	up	0.0000001	0.0000001	6.81	4.06
ENSG00000106263	EIF3B	protein_coding	mRNA	1.54	up	0.0000001	0.0000001	19.55	12.69
ENSG00000100353	EIF3D	protein_coding	mRNA	1.57	up	0.0000001	0.0000001	34.36	21.89
ENSG00000104408	EIF3E	protein_coding	mRNA	1.56	up	0.0001344	0.000323	35.21	22.56
ENSG00000147677	EIF3H	protein_coding	mRNA	1.55	up	0.0000037	0.0000125	23.99	15.43
ENSG00000178982	EIF3K	protein_coding	mRNA	1.53	up	0.0000002	0.00000089	49.67	32.53
ENSG00000100664	EIF5	protein_coding	mRNA	0.66	down	0.0000004	0.00000168	17.54	26.57
ENSG00000242372	EIF6	protein_coding	mRNA	1.52	up	0.0000001	0.0000001	92.36	60.58
ENSG00000118985	ELL2	protein_coding	mRNA	0.66	down	0.0003182	0.000711	12.69	19.36
ENSG00000066322	ELOVL1	protein_coding	mRNA	1.88	up	0.0000001	0.0000001	19.84	10.56
ENSG00000170522	ELOVL6	protein_coding	mRNA	0.65	down	0.0000371	0.000102	6.02	9.19
ENSG00000104412	EMC2	protein_coding	mRNA	1.65	up	0.0000001	0.0000001	8.9	5.4
ENSG00000138080	EMILIN1	protein_coding	mRNA	0.57	down	0.0001713	0.000401	6.55	11.4
ENSG00000106991	ENG	protein_coding	mRNA	0.56	down	0.00009	0.000225	15.64	27.73
ENSG00000074800	ENO1	protein_coding	mRNA	1.71	up	0.0001283	0.00031	189.07	110.54
ENSG00000108515	ENO3	protein_coding	mRNA	0.31	down	0.0000001	0.0000001	5.43	17.43
ENSG00000138792	ENPEP	protein_coding	mRNA	0.57	down	0.0000001	0.0000001	5.23	9.14
ENSG00000197594	ENPP1	protein_coding	mRNA	0.52	down	0.0000001	0.0000001	6.82	13.16
ENSG00000143420	ENSA	protein_coding	mRNA	1.58	up	0.0000001	0.0000001	27.82	17.56
ENSG00000187097	ENTPD5	protein_coding	mRNA	0.46	down	0.0000002	0.00000089	12.68	27.83
ENSG00000197586	ENTPD6	protein_coding	mRNA	1.98	up	0.0000001	0.0000001	12.02	6.07
ENSG00000116016	EPAS1	protein_coding	mRNA	0.64	down	0.0000297	0.0000829	22.5	35.19
ENSG00000095203	EPB41L4B	protein_coding	mRNA	0.4	down	0.0000001	0.0000001	5.97	15.11
ENSG00000119888	EPCAM	protein_coding	mRNA	2.14	up	0.0024684	0.00456	9.09	4.26
ENSG00000142627	EPHA2	protein_coding	mRNA	0.36	down	0.0000001	0.0000001	5.2	14.34
ENSG00000120915	EPHX2	protein_coding	mRNA	0.31	down	0.0000001	0.0000001	17.37	55.63
ENSG00000136628	EPRS	protein_coding	mRNA	1.75	up	0.0000001	0.0000001	16.68	9.52
ENSG00000065361	ERBB3	protein_coding	mRNA	1.8	up	0.0000001	0.00000047	22.69	12.62
ENSG00000177459	ERICH5	protein_coding	mRNA	2.35	up	0.0000448	0.00012	13.96	5.93
ENSG00000107566	ERLIN1	protein_coding	mRNA	0.45	down	0.0000001	0.0000001	9.93	22.14
ENSG00000116285	ERRFI1	protein_coding	mRNA	0.35	down	0.0000001	0.0000001	40.5	117.26
ENSG00000187017	ESPN	protein_coding	mRNA	0.61	down	0.0007328	0.00151	15	24.47
ENSG00000103067	ESRP2	protein_coding	mRNA	0.56	down	0.0000001	0.0000001	7.37	13.1
ENSG00000140374	ETFA	protein_coding	mRNA	0.64	down	0.0000006	0.00000242	29.68	46.15
ENSG00000171503	ETFDH	protein_coding	mRNA	0.28	down	0.0000001	0.0000001	8.62	30.26
ENSG00000105755	ETHE1	protein_coding	mRNA	0.62	down	0.0000034	0.0000116	12.66	20.36
ENSG00000143845	ETNK2	protein_coding	mRNA	0.47	down	0.0002278	0.000522	18.08	38.3
ENSG00000164089	ETNPPL	protein_coding	mRNA	0.49	down	0.0004071	0.00089	11.04	22.61
ENSG00000157557	ETS2	protein_coding	mRNA	0.38	down	0.0000001	0.0000001	28.65	76.13
ENSG00000175832	ETV4	protein_coding	mRNA	1.56	up	0.0006422	0.00134	6.25	4
ENSG00000115363	EVA1A	protein_coding	mRNA	0.44	down	0.0000001	0.0000001	13.38	30.64
ENSG00000205436	EXOC3L4	protein_coding	mRNA	0.59	down	0.0000341	0.000094	6.62	11.17
ENSG00000178896	EXOSC4	protein_coding	mRNA	1.65	up	0.0000263	0.0000744	20.32	12.34
ENSG00000077348	EXOSC5	protein_coding	mRNA	1.58	up	0.0000013	0.00000488	14.77	9.34
ENSG00000088926	F11	protein_coding	mRNA	0.33	down	0.0000001	0.0000001	11.56	34.71
ENSG00000131187	F12	protein_coding	mRNA	0.43	down	0.0002052	0.000474	93.6	215.58
ENSG00000143278	F13B	protein_coding	mRNA	0.57	down	0.0029867	0.00541	27.98	49.44
ENSG00000180210	F2	protein_coding	mRNA	0.56	down	0.0076206	0.0127	362.93	644.11
ENSG00000057593	F7	protein_coding	mRNA	0.56	down	0.0006531	0.00136	30.7	54.57
ENSG00000101981	F9	protein_coding	mRNA	0.17	down	0.0000001	0.0000001	30.39	178.74
ENSG00000117480	FAAH	protein_coding	mRNA	0.56	down	0.0000004	0.00000168	8.86	15.94
ENSG00000163586	FABP1	protein_coding	mRNA	0.32	down	0.0007521	0.00154	176.69	549.56
ENSG00000170323	FABP4	protein_coding	mRNA	1.55	up	0.0053185	0.00918	6.22	4.02
ENSG00000103876	FAH	protein_coding	mRNA	0.47	down	0.0000001	0.0000001	18.64	40.05
ENSG00000115042	FAHD2A	protein_coding	mRNA	0.48	down	0.0000001	0.0000001	5.03	10.4
ENSG00000169612	FAM103A1	protein_coding	mRNA	1.52	up	0.0000001	0.0000001	6.11	4.02
ENSG00000065809	FAM107B	protein_coding	mRNA	0.64	down	0.0000081	0.0000256	11.88	18.67
ENSG00000184731	FAM110C	protein_coding	mRNA	0.66	down	0.0000001	0.0000001	4.68	7.11
ENSG00000134590	FAM127A	protein_coding	mRNA	1.57	up	0.0040034	0.00708	33.9	21.56
ENSG00000154153	FAM134B	protein_coding	mRNA	0.37	down	0.0000001	0.0000001	4.63	12.48
ENSG00000183615	FAM167B	protein_coding	mRNA	0.52	down	0.0000001	0.0000001	5.27	10.11
ENSG00000160767	FAM189B	protein_coding	mRNA	1.58	up	0.0000001	0.0000001	6.33	4
ENSG00000225663	FAM195B	protein_coding	mRNA	1.59	up	0.0002437	0.000555	18.2	11.45
ENSG00000116199	FAM20B	protein_coding	mRNA	1.67	up	0.0000001	0.0000001	8.98	5.38
ENSG00000071859	FAM50A	protein_coding	mRNA	2.02	up	0.0000001	0.0000001	28.6	14.18
ENSG00000262919	FAM58A	protein_coding	mRNA	1.54	up	0.0000004	0.00000168	7.46	4.85
ENSG00000180921	FAM83H	protein_coding	mRNA	2.66	up	0.0000001	0.0000001	14.11	5.31
ENSG00000116120	FARSB	protein_coding	mRNA	1.83	up	0.0000001	0.0000001	9.21	5.02
ENSG00000169710	FASN	protein_coding	mRNA	2.07	up	0.0001712	0.000401	56.08	27.05
ENSG00000164896	FASTK	protein_coding	mRNA	1.61	up	0.0000001	0.0000001	21.4	13.28
ENSG00000170271	FAXDC2	protein_coding	mRNA	0.43	down	0.0000001	0.0000001	8.1	18.76
ENSG00000105202	FBL	protein_coding	mRNA	1.86	up	0.0000002	0.00000089	42.37	22.73
ENSG00000077942	FBLN1	protein_coding	mRNA	1.51	up	0.0046488	0.0081	6.23	4.12
ENSG00000165140	FBP1	protein_coding	mRNA	0.2	down	0.0000001	0.0000001	72.28	362.74
ENSG00000182325	FBXL6	protein_coding	mRNA	1.84	up	0.0000001	0.0000001	7.42	4.03
ENSG00000164117	FBXO8	protein_coding	mRNA	0.57	down	0.0000001	0.0000001	6.18	10.9
ENSG00000158869	FCER1G	protein_coding	mRNA	0.57	down	0.0011976	0.00236	13.48	23.46
ENSG00000203747	FCGR3A	protein_coding	mRNA	0.39	down	0.0000001	0.0000001	7.25	18.41
ENSG00000104870	FCGRT	protein_coding	mRNA	0.6	down	0.0000006	0.00000242	52.34	86.56
ENSG00000160339	FCN2	protein_coding	mRNA	0.094	down	0.0000001	0.0000001	4.35	46.41
ENSG00000142748	FCN3	protein_coding	mRNA	0.091	down	0.0000001	0.0000001	4.78	52.48
ENSG00000160752	FDPS	protein_coding	mRNA	2.11	up	0.0000001	0.00000047	47.83	22.64
ENSG00000137714	FDX1	protein_coding	mRNA	0.6	down	0.0000004	0.00000168	11.48	18.97
ENSG00000168496	FEN1	protein_coding	mRNA	2.52	up	0.0000001	0.0000001	10.25	4.07
ENSG00000073712	FERMT2	protein_coding	mRNA	0.49	down	0.0000001	0.0000001	5.75	11.69
ENSG00000090512	FETUB	protein_coding	mRNA	0.24	down	0.0000001	0.0000001	17.18	72.42
ENSG00000171560	FGA	protein_coding	mRNA	0.5	down	0.0069606	0.0117	1493.26	2999.6
ENSG00000171564	FGB	protein_coding	mRNA	0.37	down	0.0005737	0.00121	1216.94	3261.46
ENSG00000160867	FGFR4	protein_coding	mRNA	1.65	up	0.0006024	0.00126	33.08	20.05
ENSG00000171557	FGG	protein_coding	mRNA	0.47	down	0.0027222	0.00498	848.75	1819.8
ENSG00000104760	FGL1	protein_coding	mRNA	0.34	down	0.0002076	0.00048	172.76	506.06
ENSG00000127951	FGL2	protein_coding	mRNA	0.59	down	0.0000001	0.0000001	4.64	7.8
ENSG00000134285	FKBP11	protein_coding	mRNA	1.82	up	0.0000039	0.0000131	10	5.49
ENSG00000088832	FKBP1A	protein_coding	mRNA	1.64	up	0.0000001	0.0000001	45.53	27.8
ENSG00000160688	FLAD1	protein_coding	mRNA	2.26	up	0.0000001	0.0000001	12.27	5.44
ENSG00000162076	FLYWCH2	protein_coding	mRNA	1.76	up	0.0000001	0.0000001	8.25	4.69
ENSG00000007933	FMO3	protein_coding	mRNA	0.35	down	0.0000132	0.00004	50.72	146.25
ENSG00000076258	FMO4	protein_coding	mRNA	0.57	down	0.0000155	0.0000461	7.73	13.54
ENSG00000131781	FMO5	protein_coding	mRNA	0.61	down	0.0047486	0.00826	32.73	53.86
ENSG00000102531	FNDC3A	protein_coding	mRNA	0.55	down	0.0000001	0.0000001	7.1	12.93
ENSG00000115226	FNDC4	protein_coding	mRNA	0.4	down	0.0000004	0.00000168	14.13	35.41
ENSG00000165457	FOLR2	protein_coding	mRNA	0.53	down	0.000015	0.0000448	7.74	14.61
ENSG00000170345	FOS	protein_coding	mRNA	0.13	down	0.0000001	0.0000001	10.76	84.14
ENSG00000125740	FOSB	protein_coding	mRNA	0.23	down	0.0000001	0.0000001	4.67	20.38
ENSG00000170608	FOXA3	protein_coding	mRNA	0.65	down	0.0174702	0.0269	18.51	28.33
ENSG00000150907	FOXO1	protein_coding	mRNA	0.42	down	0.0000001	0.0000001	4.78	11.45
ENSG00000100350	FOXRED2	protein_coding	mRNA	1.52	up	0.0000242	0.0000692	6.46	4.25
ENSG00000160282	FTCD	protein_coding	mRNA	0.33	down	0.0000003	0.00000129	53.24	163.55
ENSG00000167996	FTH1	protein_coding	mRNA	1.64	up	0.0000185	0.0000543	248.5	151.36
ENSG00000087086	FTL	protein_coding	mRNA	2.01	up	0.0000008	0.00000316	8970.55	4456.17
ENSG00000122687	FTSJ2	protein_coding	mRNA	1.58	up	0.0000001	0.0000001	8.14	5.15
ENSG00000108592	FTSJ3	protein_coding	mRNA	1.64	up	0.0000001	0.0000001	9.49	5.79
ENSG00000179163	FUCA1	protein_coding	mRNA	0.66	down	0.0000076	0.0000242	29.6	44.59
ENSG00000148803	FUOM	protein_coding	mRNA	0.57	down	0.0002297	0.000525	44.56	78.16
ENSG00000089280	FUS	protein_coding	mRNA	1.86	up	0.0000001	0.0000001	13.46	7.25
ENSG00000165060	FXN	protein_coding	mRNA	0.56	down	0.0000001	0.0000001	4.61	8.22
ENSG00000266964	FXYD1	protein_coding	mRNA	0.26	down	0.0000001	0.0000001	6.92	26.44
ENSG00000123689	G0S2	protein_coding	mRNA	0.35	down	0.0000868	0.000218	38.61	110.33
ENSG00000131482	G6PC	protein_coding	mRNA	0.38	down	0.0002814	0.000634	70.45	185.16
ENSG00000160211	G6PD	protein_coding	mRNA	1.93	up	0.0000625	0.000162	7.71	4
ENSG00000139112	GABARAPL1	protein_coding	mRNA	0.43	down	0.0000001	0.00000047	14.78	34.03
ENSG00000116717	GADD45A	protein_coding	mRNA	0.46	down	0.0000004	0.00000168	20.63	44.69
ENSG00000099860	GADD45B	protein_coding	mRNA	0.27	down	0.0000001	0.0000001	33.41	125.42
ENSG00000130222	GADD45G	protein_coding	mRNA	0.3	down	0.0000001	0.00000047	26	85.88
ENSG00000111640	GAPDH	protein_coding	mRNA	2.21	up	0.0000001	0.0000001	623.03	281.6
ENSG00000106105	GARS	protein_coding	mRNA	1.53	up	0.0000006	0.00000242	20.28	13.27
ENSG00000171766	GATM	protein_coding	mRNA	0.45	down	0.0002587	0.000587	88.39	194.63
ENSG00000177628	GBA	protein_coding	mRNA	2.44	up	0.0000001	0.0000001	18.58	7.61
ENSG00000070610	GBA2	protein_coding	mRNA	1.53	up	0.0000001	0.0000001	9.21	6.03
ENSG00000114480	GBE1	protein_coding	mRNA	0.6	down	0.0001268	0.000307	9.33	15.43
ENSG00000117228	GBP1	protein_coding	mRNA	0.49	down	0.0000001	0.00000047	7.42	15.08
ENSG00000162645	GBP2	protein_coding	mRNA	2.13	up	0.0000001	0.00000047	11.34	5.31
ENSG00000213512	GBP7	protein_coding	mRNA	0.35	down	0.0000001	0.0000001	7.12	20.1
ENSG00000145321	GC	protein_coding	mRNA	0.6	down	0.010956	0.0177	717.46	1195.14
ENSG00000100116	GCAT	protein_coding	mRNA	0.61	down	0.0026304	0.00483	15.69	25.79
ENSG00000105607	GCDH	protein_coding	mRNA	0.36	down	0.0000001	0.0000001	11.14	30.62
ENSG00000215644	GCGR	protein_coding	mRNA	0.28	down	0.0000001	0.0000001	7.21	25.31
ENSG00000131979	GCH1	protein_coding	mRNA	0.32	down	0.0000001	0.0000001	8.81	27.33
ENSG00000137880	GCHFR	protein_coding	mRNA	0.48	down	0.0000001	0.0000001	8.26	17.3
ENSG00000084734	GCKR	protein_coding	mRNA	0.38	down	0.0000001	0.0000001	10.54	27.76
ENSG00000001084	GCLC	protein_coding	mRNA	0.63	down	0.000145	0.000345	9.46	14.91
ENSG00000089154	GCN1	protein_coding	mRNA	1.59	up	0.0000001	0.0000001	8.22	5.19
ENSG00000142252	GEMIN7	protein_coding	mRNA	1.66	up	0.0000001	0.00000047	7.08	4.28
ENSG00000006625	GGCT	protein_coding	mRNA	1.56	up	0.0000006	0.00000242	15.27	9.81
ENSG00000099998	GGT5	protein_coding	mRNA	0.53	down	0.0000001	0.0000001	5.04	9.55
ENSG00000112964	GHR	protein_coding	mRNA	0.19	down	0.0000001	0.0000001	6.08	31.76
ENSG00000146830	GIGYF1	protein_coding	mRNA	1.62	up	0.0000001	0.0000001	6.66	4.1
ENSG00000133574	GIMAP4	protein_coding	mRNA	0.66	down	0.0001337	0.000321	6.75	10.24
ENSG00000123159	GIPC1	protein_coding	mRNA	1.53	up	0.0000287	0.0000804	14.92	9.77
ENSG00000137960	GIPC2	protein_coding	mRNA	0.62	down	0.0000001	0.0000001	4.45	7.13
ENSG00000165474	GJB2	protein_coding	mRNA	0.43	down	0.0000001	0.0000001	8.4	19.7
ENSG00000102393	GLA	protein_coding	mRNA	2.21	up	0.0000001	0.0000001	9.37	4.24
ENSG00000178445	GLDC	protein_coding	mRNA	0.52	down	0.0000489	0.00013	12.06	23.25
ENSG00000198715	GLMP	protein_coding	mRNA	1.87	up	0.0000001	0.00000047	25.76	13.8
ENSG00000167699	GLOD4	protein_coding	mRNA	0.65	down	0.0000001	0.0000001	6.51	9.99
ENSG00000108010	GLRX3	protein_coding	mRNA	1.6	up	0.0000001	0.0000001	6.74	4.22
ENSG00000151948	GLT1D1	protein_coding	mRNA	0.59	down	0.0000001	0.00000047	6.19	10.5
ENSG00000182327	GLTPD2	protein_coding	mRNA	0.43	down	0.0000034	0.0000116	15.66	36.05
ENSG00000148672	GLUD1	protein_coding	mRNA	0.55	down	0.000095	0.000237	102.52	187.66
ENSG00000149124	GLYAT	protein_coding	mRNA	0.17	down	0.0000001	0.0000001	11.6	68.73
ENSG00000166840	GLYATL1	protein_coding	mRNA	0.18	down	0.0000001	0.0000001	9.37	51.29
ENSG00000168237	GLYCTK	protein_coding	mRNA	0.59	down	0.000485	0.00104	38.72	65.86
ENSG00000196743	GM2A	protein_coding	mRNA	1.53	up	0.0000006	0.00000242	14.39	9.38
ENSG00000112312	GMNN	protein_coding	mRNA	3.2	up	0.0000001	0.0000001	12.79	4
ENSG00000204628	GNB2L1	protein_coding	mRNA	1.56	up	0.0000002	0.00000089	121.6	77.79
ENSG00000159921	GNE	protein_coding	mRNA	0.32	down	0.0000001	0.0000001	9.78	31
ENSG00000172380	GNG12	protein_coding	mRNA	0.64	down	0.0000055	0.000018	8.43	13.09
ENSG00000124713	GNMT	protein_coding	mRNA	0.19	down	0.0000001	0.0000001	24.15	124.5
ENSG00000116906	GNPAT	protein_coding	mRNA	1.9	up	0.0000001	0.0000001	21.56	11.36
ENSG00000113552	GNPDA1	protein_coding	mRNA	1.52	up	0.0000038	0.0000128	6.26	4.13
ENSG00000100522	GNPNAT1	protein_coding	mRNA	0.47	down	0.0000001	0.0000001	8.17	17.38
ENSG00000173905	GOLIM4	protein_coding	mRNA	0.62	down	0.0000436	0.000118	11.95	19.28
ENSG00000135052	GOLM1	protein_coding	mRNA	2.16	up	0.0001075	0.000265	15.12	6.98
ENSG00000143457	GOLPH3L	protein_coding	mRNA	1.69	up	0.0000001	0.0000001	6.77	4
ENSG00000111711	GOLT1B	protein_coding	mRNA	1.71	up	0.0000001	0.0000001	8.37	4.9
ENSG00000120053	GOT1	protein_coding	mRNA	0.52	down	0.0000719	0.000184	76.36	147.58
ENSG00000125166	GOT2	protein_coding	mRNA	0.52	down	0.0000002	0.00000089	52.01	99.94
ENSG00000197858	GPAA1	protein_coding	mRNA	2.51	up	0.0000001	0.0000001	60.09	23.95
ENSG00000204438	GPANK1	protein_coding	mRNA	1.66	up	0.0000001	0.0000001	7.08	4.27
ENSG00000198746	GPATCH3	protein_coding	mRNA	1.53	up	0.0000001	0.0000001	6.41	4.19
ENSG00000160818	GPATCH4	protein_coding	mRNA	1.76	up	0.0000001	0.0000001	7.31	4.16
ENSG00000147257	GPC3	protein_coding	mRNA	20.57	up	0.0000001	0.0000001	97.78	4.75
ENSG00000167588	GPD1	protein_coding	mRNA	0.23	down	0.0000001	0.0000001	10.16	44.31
ENSG00000171723	GPHN	protein_coding	mRNA	0.56	down	0.0000001	0.0000001	4.83	8.58
ENSG00000173264	GPR137	protein_coding	mRNA	1.55	up	0.0000001	0.0000001	7.06	4.55
ENSG00000167701	GPT	protein_coding	mRNA	0.36	down	0.0000008	0.00000316	21.17	58.23
ENSG00000166123	GPT2	protein_coding	mRNA	0.45	down	0.0000363	0.0000996	17.55	39.37
ENSG00000089351	GRAMD1A	protein_coding	mRNA	1.76	up	0.0000009	0.00000352	7.05	4
ENSG00000137106	GRHPR	protein_coding	mRNA	0.41	down	0.0000001	0.0000001	30.22	73.78
ENSG00000178719	GRINA	protein_coding	mRNA	1.59	up	0.0000012	0.00000456	150.33	94.65
ENSG00000030582	GRN	protein_coding	mRNA	1.72	up	0.0000001	0.0000001	87.16	50.68
ENSG00000109519	GRPEL1	protein_coding	mRNA	0.63	down	0.0000001	0.0000001	10.18	16.18
ENSG00000243955	GSTA1	protein_coding	mRNA	0.4	down	0.0103446	0.0168	200.05	495.23
ENSG00000244067	GSTA2	protein_coding	mRNA	0.25	down	0.0000685	0.000176	22.17	87.26
ENSG00000170899	GSTA4	protein_coding	mRNA	1.92	up	0.0000018	0.00000653	9.73	5.08
ENSG00000134184	GSTM1	protein_coding	mRNA	0.37	down	0.0000155	0.0000461	6.94	18.52
ENSG00000084207	GSTP1	protein_coding	mRNA	0.65	down	0.0234111	0.0352	9.95	15.31
ENSG00000100577	GSTZ1	protein_coding	mRNA	0.34	down	0.0000001	0.0000001	4.96	14.69
ENSG00000172432	GTPBP2	protein_coding	mRNA	1.58	up	0.0000002	0.00000089	6.55	4.13
ENSG00000111713	GYS2	protein_coding	mRNA	0.19	down	0.0000001	0.0000001	8.56	46.18
ENSG00000189060	H1F0	protein_coding	mRNA	1.94	up	0.0000003	0.00000129	133.18	68.73
ENSG00000188486	H2AFX	protein_coding	mRNA	2.82	up	0.0000001	0.0000001	14.08	5
ENSG00000099284	H2AFY2	protein_coding	mRNA	1.77	up	0.0002537	0.000576	7.5	4.24
ENSG00000164032	H2AFZ	protein_coding	mRNA	2.29	up	0.0000001	0.0000001	37.83	16.49
ENSG00000162882	HAAO	protein_coding	mRNA	0.35	down	0.0000001	0.0000001	30.35	87.45
ENSG00000148702	HABP2	protein_coding	mRNA	0.39	down	0.0001163	0.000284	51.54	131.57
ENSG00000138796	HADH	protein_coding	mRNA	0.54	down	0.0000004	0.00000168	28.67	52.87
ENSG00000063854	HAGH	protein_coding	mRNA	0.57	down	0.0001162	0.000284	19.51	34.43
ENSG00000084110	HAL	protein_coding	mRNA	0.51	down	0.0016307	0.00313	13.84	26.97
ENSG00000105697	HAMP	protein_coding	mRNA	0.073	down	0.0000001	0.0000001	6.67	91.63
ENSG00000101323	HAO1	protein_coding	mRNA	0.29	down	0.0000001	0.00000047	54.49	185.11
ENSG00000116882	HAO2	protein_coding	mRNA	0.11	down	0.0000001	0.0000001	10.3	97.51
ENSG00000112855	HARS2	protein_coding	mRNA	1.7	up	0.0000001	0.0000001	7.04	4.13
ENSG00000143575	HAX1	protein_coding	mRNA	1.58	up	0.0000001	0.0000001	44.6	28.15
ENSG00000188536	HBA2	protein_coding	mRNA	0.38	down	0.0000001	0.0000001	5.67	14.8
ENSG00000244734	HBB	protein_coding	mRNA	0.25	down	0.0000001	0.0000001	7.47	29.75
ENSG00000108840	HDAC5	protein_coding	mRNA	1.54	up	0.0000001	0.0000001	7.04	4.58
ENSG00000094631	HDAC6	protein_coding	mRNA	0.61	down	0.0000002	0.00000089	6.64	10.81
ENSG00000167674	HDGFRP2	protein_coding	mRNA	1.64	up	0.0000001	0.0000001	11.87	7.24
ENSG00000013583	HEBP1	protein_coding	mRNA	0.6	down	0.0000001	0.00000047	15.13	25.08
ENSG00000051108	HERPUD1	protein_coding	mRNA	0.64	down	0.000009	0.0000282	18.77	29.36
ENSG00000114315	HES1	protein_coding	mRNA	0.63	down	0.0003583	0.000792	15.05	23.77
ENSG00000113924	HGD	protein_coding	mRNA	0.62	down	0.0187657	0.0288	76.92	123.49
ENSG00000109758	HGFAC	protein_coding	mRNA	0.16	down	0.0000001	0.0000001	11.52	72.34
ENSG00000235173	HGH1	protein_coding	mRNA	1.96	up	0.0000001	0.0000001	14.38	7.33
ENSG00000185359	HGS	protein_coding	mRNA	1.61	up	0.0000001	0.0000001	6.48	4.04
ENSG00000106049	HIBADH	protein_coding	mRNA	0.56	down	0.0000157	0.0000466	33.29	59.08
ENSG00000198130	HIBCH	protein_coding	mRNA	0.54	down	0.0000001	0.0000001	5.8	10.82
ENSG00000146066	HIGD2A	protein_coding	mRNA	1.52	up	0.0000001	0.0000001	96.04	63.11
ENSG00000137133	HINT2	protein_coding	mRNA	0.63	down	0.0000933	0.000233	17.64	27.91
ENSG00000187837	HIST1H1C	protein_coding	mRNA	2.04	up	0.0009135	0.00184	130.89	64.16
ENSG00000197903	HIST1H2BK	protein_coding	mRNA	1.73	up	0.0023474	0.00436	61.16	35.43
ENSG00000276180	HIST1H4I	protein_coding	mRNA	1.97	up	0.0000001	0.00000047	8.84	4.48
ENSG00000156510	HKDC1	protein_coding	mRNA	1.69	up	0.0000845	0.000213	7.38	4.37
ENSG00000206503	HLA-A	protein_coding	mRNA	1.88	up	0.0000034	0.0000116	351.08	186.41
ENSG00000231389	HLA-DPA1	protein_coding	mRNA	0.61	down	0.0084783	0.014	11.65	18.98
ENSG00000204642	HLA-F	protein_coding	mRNA	1.56	up	0.0071623	0.012	14.5	9.31
ENSG00000108924	HLF	protein_coding	mRNA	0.51	down	0.0000773	0.000196	9.15	17.95
ENSG00000101294	HM13	protein_coding	mRNA	1.64	up	0.0000001	0.0000001	19.59	11.96
ENSG00000137309	HMGA1	protein_coding	mRNA	3.52	up	0.0000001	0.0000001	27.38	7.78
ENSG00000164104	HMGB2	protein_coding	mRNA	2.64	up	0.0000001	0.0000001	13.36	5.07
ENSG00000117305	HMGCL	protein_coding	mRNA	0.38	down	0.0000001	0.0000001	18.66	49.45
ENSG00000134240	HMGCS2	protein_coding	mRNA	0.45	down	0.0011609	0.00229	268.32	598.13
ENSG00000205581	HMGN1	protein_coding	mRNA	1.76	up	0.0000001	0.0000001	13.16	7.48
ENSG00000182952	HMGN4	protein_coding	mRNA	1.63	up	0.0000104	0.0000321	12.53	7.69
ENSG00000100292	HMOX1	protein_coding	mRNA	0.39	down	0.0000006	0.00000242	16.91	43.04
ENSG00000189159	HN1	protein_coding	mRNA	2.54	up	0.0000001	0.0000001	11.65	4.6
ENSG00000135486	HNRNPA1	protein_coding	mRNA	1.82	up	0.0000001	0.0000001	56.12	30.88
ENSG00000197451	HNRNPAB	protein_coding	mRNA	1.54	up	0.0000001	0.0000001	45.44	29.45
ENSG00000214753	HNRNPUL2	protein_coding	mRNA	1.56	up	0.0000001	0.0000001	7.23	4.64
ENSG00000241935	HOGA1	protein_coding	mRNA	0.36	down	0.0000001	0.0000001	5.27	14.53
ENSG00000257017	HP	protein_coding	mRNA	0.2	down	0.0000009	0.00000352	470.15	2376.3
ENSG00000158104	HPD	protein_coding	mRNA	0.24	down	0.0003555	0.000787	142.69	587.73
ENSG00000164120	HPGD	protein_coding	mRNA	0.36	down	0.0000002	0.00000089	8.81	24.65
ENSG00000261701	HPR	protein_coding	mRNA	0.39	down	0.0008279	0.00169	77.34	198.22
ENSG00000110756	HPS5	protein_coding	mRNA	0.54	down	0.0000001	0.0000001	4.77	8.91
ENSG00000110169	HPX	protein_coding	mRNA	0.3	down	0.0000007	0.0000028	307.48	1037.86
ENSG00000174775	HRAS	protein_coding	mRNA	2.01	up	0.0000001	0.0000001	11.2	5.57
ENSG00000196196	HRCT1	protein_coding	mRNA	1.61	up	0.001864	0.00354	6.84	4.24
ENSG00000113905	HRG	protein_coding	mRNA	0.23	down	0.0000328	0.0000909	128.57	567.53
ENSG00000132541	HRSP12	protein_coding	mRNA	0.39	down	0.0000006	0.00000242	102.54	260.47
ENSG00000125430	HS3ST3B1	protein_coding	mRNA	0.45	down	0.0000001	0.0000001	5.81	12.8
ENSG00000117594	HSD11B1	protein_coding	mRNA	0.18	down	0.0000071	0.0000227	46.28	258.57
ENSG00000149084	HSD17B12	protein_coding	mRNA	0.65	down	0.0000012	0.00000456	7.41	11.39
ENSG00000170509	HSD17B13	protein_coding	mRNA	0.082	down	0.0000001	0.0000001	13.52	163.93
ENSG00000086696	HSD17B2	protein_coding	mRNA	0.46	down	0.0000001	0.00000047	8.51	18.65
ENSG00000025423	HSD17B6	protein_coding	mRNA	0.29	down	0.000002	0.00000716	86.33	300.3
ENSG00000204228	HSD17B8	protein_coding	mRNA	0.66	down	0.0021325	0.004	24.2	36.57
ENSG00000185122	HSF1	protein_coding	mRNA	1.71	up	0.0000001	0.0000001	15.25	8.93
ENSG00000080824	HSP90AA1	protein_coding	mRNA	1.71	up	0.0000001	0.00000047	131.52	76.85
ENSG00000096384	HSP90AB1	protein_coding	mRNA	2.75	up	0.0000001	0.0000001	335.41	121.76
ENSG00000166598	HSP90B1	protein_coding	mRNA	1.54	up	0.0000004	0.00000168	224.06	145.83
ENSG00000204389	HSPA1A	protein_coding	mRNA	1.82	up	0.0001197	0.000291	43.1	23.62
ENSG00000204388	HSPA1B	protein_coding	mRNA	1.74	up	0.0028214	0.00514	17.43	10.02
ENSG00000170606	HSPA4	protein_coding	mRNA	1.62	up	0.0000001	0.0000001	22.89	14.12
ENSG00000044574	HSPA5	protein_coding	mRNA	1.84	up	0.0000001	0.0000001	217.65	118.21
ENSG00000106211	HSPB1	protein_coding	mRNA	3.45	up	0.0000001	0.0000001	267.74	77.7
ENSG00000115541	HSPE1	protein_coding	mRNA	1.54	up	0.0000013	0.00000488	76.87	49.89
ENSG00000120694	HSPH1	protein_coding	mRNA	1.59	up	0.0000002	0.00000089	6.39	4.02
ENSG00000114378	HYAL1	protein_coding	mRNA	0.56	down	0.0000757	0.000193	29.67	52.78
ENSG00000196305	IARS	protein_coding	mRNA	1.55	up	0.0000005	0.00000205	7.45	4.81
ENSG00000125968	ID1	protein_coding	mRNA	0.3	down	0.0000001	0.0000001	12.12	40.85
ENSG00000115738	ID2	protein_coding	mRNA	0.42	down	0.0000001	0.0000001	51.27	122.27
ENSG00000148057	IDNK	protein_coding	mRNA	0.45	down	0.0000001	0.0000001	6.83	15.21
ENSG00000160888	IER2	protein_coding	mRNA	0.45	down	0.0000001	0.0000001	15.96	35.44
ENSG00000185745	IFIT1	protein_coding	mRNA	0.61	down	0.0000661	0.000171	6.38	10.5
ENSG00000185885	IFITM1	protein_coding	mRNA	0.41	down	0.0000158	0.0000469	19.76	48.66
ENSG00000142166	IFNAR1	protein_coding	mRNA	0.6	down	0.0000001	0.0000001	11.66	19.32
ENSG00000167244	IGF2	protein_coding	mRNA	0.2	down	0.0011096	0.0022	31.09	155
ENSG00000099769	IGFALS	protein_coding	mRNA	0.11	down	0.0000001	0.0000001	6.71	59.67
ENSG00000146678	IGFBP1	protein_coding	mRNA	0.3	down	0.0000873	0.000219	157.75	519.77
ENSG00000146674	IGFBP3	protein_coding	mRNA	0.22	down	0.0000001	0.0000001	23.83	106.8
ENSG00000141753	IGFBP4	protein_coding	mRNA	0.63	down	0.000108	0.000266	313.37	498.7
ENSG00000211895	IGHA1	IG_C_gene	mRNA	0.12	down	0.0000001	0.0000001	19.23	159.65
ENSG00000211890	IGHA2	IG_C_gene	mRNA	0.4	down	0.0000002	0.00000089	6.49	16.37
ENSG00000211896	IGHG1	IG_C_gene	mRNA	0.38	down	0.0116342	0.0186	22.76	60.12
ENSG00000211893	IGHG2	IG_C_gene	mRNA	0.33	down	0.0002255	0.000517	13.47	41.42
ENSG00000211897	IGHG3	IG_C_gene	mRNA	0.5	down	0.0076075	0.0127	9.77	19.41
ENSG00000211892	IGHG4	IG_C_gene	mRNA	0.46	down	0.0026173	0.00481	9.35	20.2
ENSG00000211899	IGHM	IG_C_gene	mRNA	0.21	down	0.0000001	0.0000001	9.14	43.54
ENSG00000211943	IGHV3-15	IG_V_gene	mRNA	0.59	down	0.0006788	0.00141	5.38	9.06
ENSG00000211949	IGHV3-23	IG_V_gene	mRNA	0.47	down	0.0009734	0.00195	7.23	15.37
ENSG00000211959	IGHV4-39	IG_V_gene	mRNA	0.55	down	0.001979	0.00374	6.15	11.24
ENSG00000211966	IGHV5-51	IG_V_gene	mRNA	0.44	down	0.0000048	0.0000158	5.9	13.39
ENSG00000211592	IGKC	IG_C_gene	mRNA	0.26	down	0.000218	0.000502	22.39	85.95
ENSG00000243466	IGKV1-5	IG_V_gene	mRNA	0.38	down	0.0000276	0.0000776	7.11	18.54
ENSG00000241351	IGKV3-11	IG_V_gene	mRNA	0.39	down	0.000062	0.000161	7.48	19.33
ENSG00000244437	IGKV3-15	IG_V_gene	mRNA	0.59	down	0.0026385	0.00484	5.89	9.92
ENSG00000239951	IGKV3-20	IG_V_gene	mRNA	0.32	down	0.000096	0.000239	10.42	32.23
ENSG00000211598	IGKV4-1	IG_V_gene	mRNA	0.36	down	0.0001156	0.000283	8.84	24.39
ENSG00000211677	IGLC2	IG_C_gene	mRNA	0.32	down	0.0003799	0.000836	16.57	51.6
ENSG00000211679	IGLC3	IG_C_gene	mRNA	0.34	down	0.0000795	0.000202	11.01	32.29
ENSG00000211653	IGLV1-40	IG_V_gene	mRNA	0.5	down	0.0020773	0.0039	7.32	14.61
ENSG00000211651	IGLV1-44	IG_V_gene	mRNA	0.59	down	0.0064884	0.011	6.56	11.13
ENSG00000211644	IGLV1-51	IG_V_gene	mRNA	0.51	down	0.0012781	0.00249	7.09	14
ENSG00000211668	IGLV2-11	IG_V_gene	mRNA	0.58	down	0.0014989	0.0029	5.68	9.76
ENSG00000211666	IGLV2-14	IG_V_gene	mRNA	0.38	down	0.0000106	0.0000327	6.89	17.97
ENSG00000211660	IGLV2-23	IG_V_gene	mRNA	0.53	down	0.0015984	0.00307	6.49	12.18
ENSG00000211663	IGLV3-19	IG_V_gene	mRNA	0.55	down	0.0121875	0.0194	7.48	13.65
ENSG00000211662	IGLV3-21	IG_V_gene	mRNA	0.52	down	0.0020545	0.00387	6.45	12.34
ENSG00000211659	IGLV3-25	IG_V_gene	mRNA	0.56	down	0.0019869	0.00375	5.9	10.61
ENSG00000163702	IL17RC	protein_coding	mRNA	0.58	down	0.0000001	0.00000047	9	15.48
ENSG00000115594	IL1R1	protein_coding	mRNA	0.56	down	0.0000021	0.00000749	9.54	17.15
ENSG00000136689	IL1RN	protein_coding	mRNA	0.28	down	0.0000001	0.0000001	10.34	36.88
ENSG00000008517	IL32	protein_coding	mRNA	1.71	up	0.0085472	0.0141	75.77	44.32
ENSG00000077238	IL4R	protein_coding	mRNA	0.62	down	0.0000095	0.0000296	8.81	14.13
ENSG00000134352	IL6ST	protein_coding	mRNA	0.54	down	0.0000001	0.0000001	17.96	32.98
ENSG00000143621	ILF2	protein_coding	mRNA	2.21	up	0.0000001	0.0000001	52	23.55
ENSG00000129351	ILF3	protein_coding	mRNA	2.1	up	0.0000001	0.0000001	11.76	5.6
ENSG00000178035	IMPDH2	protein_coding	mRNA	1.86	up	0.0000001	0.0000001	31.55	16.94
ENSG00000175189	INHBC	protein_coding	mRNA	0.33	down	0.0000001	0.0000001	13.44	40.83
ENSG00000241644	INMT	protein_coding	mRNA	0.37	down	0.0000001	0.0000001	4.43	12.14
ENSG00000165458	INPPL1	protein_coding	mRNA	1.64	up	0.0000001	0.0000001	8.43	5.16
ENSG00000176095	IP6K1	protein_coding	mRNA	1.82	up	0.0000001	0.0000001	7.58	4.16
ENSG00000068745	IP6K2	protein_coding	mRNA	1.57	up	0.0000001	0.0000001	6.74	4.29
ENSG00000145703	IQGAP2	protein_coding	mRNA	0.51	down	0.0000001	0.0000001	14.42	28.18
ENSG00000184216	IRAK1	protein_coding	mRNA	2.33	up	0.0000001	0.0000001	24.21	10.39
ENSG00000168264	IRF2BP2	protein_coding	mRNA	1.55	up	0.0000027	0.00000943	32.99	21.29
ENSG00000126456	IRF3	protein_coding	mRNA	1.67	up	0.0000001	0.0000001	13.55	8.13
ENSG00000185950	IRS2	protein_coding	mRNA	0.65	down	0.0010399	0.00207	8.71	13.34
ENSG00000143319	ISG20L2	protein_coding	mRNA	1.51	up	0.0000001	0.0000001	6.14	4.06
ENSG00000066583	ISOC1	protein_coding	mRNA	0.56	down	0.0000001	0.0000001	19.75	35.16
ENSG00000078747	ITCH	protein_coding	mRNA	0.61	down	0.0000001	0.0000001	7.24	11.84
ENSG00000161638	ITGA5	protein_coding	mRNA	1.62	up	0.000179	0.000418	11.71	7.22
ENSG00000091409	ITGA6	protein_coding	mRNA	2.1	up	0.0000001	0.0000001	8.58	4.09
ENSG00000055957	ITIH1	protein_coding	mRNA	0.48	down	0.0009572	0.00192	213.22	448.28
ENSG00000125877	ITPA	protein_coding	mRNA	1.59	up	0.000001	0.00000387	18.12	11.43
ENSG00000128928	IVD	protein_coding	mRNA	0.42	down	0.0000001	0.0000001	18.31	43.6
ENSG00000132465	JCHAIN	protein_coding	mRNA	0.26	down	0.0000001	0.0000001	6.4	24.86
ENSG00000143543	JTB	protein_coding	mRNA	1.62	up	0.0000001	0.0000001	112.89	69.78
ENSG00000177606	JUN	protein_coding	mRNA	0.4	down	0.0000001	0.0000001	29.05	72.72
ENSG00000171223	JUNB	protein_coding	mRNA	0.39	down	0.0000001	0.0000001	37.91	97.99
ENSG00000108773	KAT2A	protein_coding	mRNA	2.86	up	0.0000001	0.0000001	12.85	4.49
ENSG00000121361	KCNJ8	protein_coding	mRNA	0.48	down	0.0000056	0.0000183	10.9	22.61
ENSG00000100196	KDELR3	protein_coding	mRNA	1.86	up	0.0000753	0.000192	9.18	4.92
ENSG00000155666	KDM8	protein_coding	mRNA	0.23	down	0.0000001	0.0000001	4.98	21.29
ENSG00000119537	KDSR	protein_coding	mRNA	0.6	down	0.0000001	0.0000001	5.78	9.63
ENSG00000138030	KHK	protein_coding	mRNA	0.44	down	0.0000082	0.0000259	41.97	94.31
ENSG00000007202	KIAA0100	protein_coding	mRNA	1.55	up	0.0000001	0.0000001	7.01	4.51
ENSG00000164961	KIAA0196	protein_coding	mRNA	1.74	up	0.0000001	0.0000001	7.9	4.54
ENSG00000162522	KIAA1522	protein_coding	mRNA	2.38	up	0.0000001	0.0000001	10.63	4.47
ENSG00000079616	KIF22	protein_coding	mRNA	1.51	up	0.000015	0.0000448	8.32	5.51
ENSG00000134962	KLB	protein_coding	mRNA	1.56	up	0.0010426	0.00207	10.02	6.44
ENSG00000137171	KLC4	protein_coding	mRNA	0.62	down	0.0000116	0.0000355	11.72	18.82
ENSG00000155090	KLF10	protein_coding	mRNA	0.36	down	0.0000001	0.0000001	9.33	25.65
ENSG00000172059	KLF11	protein_coding	mRNA	0.42	down	0.0000001	0.0000001	5.79	13.73
ENSG00000109787	KLF3	protein_coding	mRNA	0.63	down	0.0000001	0.0000001	8.04	12.84
ENSG00000067082	KLF6	protein_coding	mRNA	0.39	down	0.0000001	0.0000001	14.86	38.2
ENSG00000119138	KLF9	protein_coding	mRNA	0.42	down	0.0000001	0.0000001	13.06	31.22
ENSG00000124702	KLHDC3	protein_coding	mRNA	1.52	up	0.0000001	0.0000001	54.8	36.11
ENSG00000185909	KLHDC8B	protein_coding	mRNA	1.73	up	0.0000015	0.00000553	8.44	4.88
ENSG00000117153	KLHL12	protein_coding	mRNA	1.95	up	0.0000001	0.0000001	8.55	4.39
ENSG00000109466	KLHL2	protein_coding	mRNA	0.62	down	0.0000001	0.0000001	4.8	7.72
ENSG00000164344	KLKB1	protein_coding	mRNA	0.26	down	0.0000001	0.0000001	17.16	66.55
ENSG00000117009	KMO	protein_coding	mRNA	0.46	down	0.0000001	0.0000001	4.73	10.36
ENSG00000182481	KPNA2	protein_coding	mRNA	3.07	up	0.0000001	0.0000001	16.08	5.23
ENSG00000108244	KRT23	protein_coding	mRNA	1.74	up	0.0043659	0.00766	7.63	4.39
ENSG00000163463	KRTCAP2	protein_coding	mRNA	1.84	up	0.0000001	0.0000001	7.38	4
ENSG00000159166	LAD1	protein_coding	mRNA	1.61	up	0.0249267	0.0372	13.85	8.61
ENSG00000196976	LAGE3	protein_coding	mRNA	1.95	up	0.0000001	0.00000047	19.97	10.22
ENSG00000135862	LAMC1	protein_coding	mRNA	2.63	up	0.0000001	0.0000001	14.9	5.65
ENSG00000116586	LAMTOR2	protein_coding	mRNA	1.55	up	0.0000013	0.00000488	52.16	33.57
ENSG00000188186	LAMTOR4	protein_coding	mRNA	1.55	up	0.0000011	0.00000422	28.98	18.74
ENSG00000002549	LAP3	protein_coding	mRNA	0.51	down	0.0000003	0.00000129	23.09	45
ENSG00000104341	LAPTM4B	protein_coding	mRNA	2.79	up	0.0000001	0.00000047	28.59	10.25
ENSG00000155506	LARP1	protein_coding	mRNA	1.66	up	0.0000001	0.0000001	18.04	10.85
ENSG00000133706	LARS	protein_coding	mRNA	1.75	up	0.0000001	0.0000001	7.24	4.14
ENSG00000001497	LAS1L	protein_coding	mRNA	1.64	up	0.0000001	0.0000001	7.05	4.31
ENSG00000002834	LASP1	protein_coding	mRNA	1.58	up	0.0000012	0.00000456	32.94	20.88
ENSG00000143815	LBR	protein_coding	mRNA	1.54	up	0.0000388	0.000106	14.44	9.35
ENSG00000213398	LCAT	protein_coding	mRNA	0.14	down	0.0000001	0.0000001	10.8	76.58
ENSG00000148346	LCN2	protein_coding	mRNA	4.22	up	0.0000249	0.0000708	22.89	5.42
ENSG00000166816	LDHD	protein_coding	mRNA	0.31	down	0.0000001	0.0000001	20.48	66
ENSG00000130164	LDLR	protein_coding	mRNA	0.42	down	0.0000001	0.0000001	9.34	22.29
ENSG00000164406	LEAP2	protein_coding	mRNA	0.36	down	0.0000002	0.00000089	24.79	69.24
ENSG00000145826	LECT2	protein_coding	mRNA	0.3	down	0.0000002	0.00000089	18.25	61.33
ENSG00000167615	LENG8	protein_coding	mRNA	1.84	up	0.0000001	0.0000001	8.59	4.67
ENSG00000116678	LEPR	protein_coding	mRNA	0.54	down	0.0005403	0.00115	9.14	16.78
ENSG00000131981	LGALS3	protein_coding	mRNA	1.97	up	0.0015493	0.00299	14.55	7.38
ENSG00000205213	LGR4	protein_coding	mRNA	0.66	down	0.000868	0.00176	10.01	15.16
ENSG00000107902	LHPP	protein_coding	mRNA	0.57	down	0.0000051	0.0000168	8.61	15
ENSG00000148943	LIN7C	protein_coding	mRNA	0.62	down	0.0000001	0.0000001	6.19	10.05
ENSG00000166035	LIPC	protein_coding	mRNA	0.43	down	0.0000009	0.00000352	14.12	33.09
ENSG00000271601	LIX1L	protein_coding	mRNA	1.63	up	0.0000002	0.00000089	7.76	4.76
ENSG00000074695	LMAN1	protein_coding	mRNA	0.6	down	0.0000038	0.0000128	21.74	36.18
ENSG00000169223	LMAN2	protein_coding	mRNA	1.62	up	0.0000001	0.0000001	132.66	81.98
ENSG00000160789	LMNA	protein_coding	mRNA	2.19	up	0.0000001	0.0000001	53.35	24.31
ENSG00000113368	LMNB1	protein_coding	mRNA	1.61	up	0.0000044	0.0000146	6.45	4
ENSG00000102910	LONP2	protein_coding	mRNA	0.51	down	0.0000001	0.0000001	9.69	18.99
ENSG00000138131	LOXL4	protein_coding	mRNA	1.54	up	0.0061233	0.0104	6.87	4.45
ENSG00000198670	LPA	protein_coding	mRNA	0.28	down	0.0000001	0.0000001	4.62	16.41
ENSG00000123684	LPGAT1	protein_coding	mRNA	1.75	up	0.0000246	0.0000701	17.65	10.11
ENSG00000101577	LPIN2	protein_coding	mRNA	0.46	down	0.0000002	0.00000089	17.64	38.22
ENSG00000105520	LPPR2	protein_coding	mRNA	1.89	up	0.0000001	0.0000001	7.75	4.11
ENSG00000171236	LRG1	protein_coding	mRNA	0.34	down	0.0000006	0.00000242	94.08	274.1
ENSG00000120256	LRP11	protein_coding	mRNA	1.64	up	0.0000001	0.00000047	6.88	4.2
ENSG00000172731	LRRC20	protein_coding	mRNA	1.6	up	0.0000178	0.0000524	10.64	6.65
ENSG00000169683	LRRC45	protein_coding	mRNA	1.72	up	0.0000036	0.0000122	8.51	4.96
ENSG00000149657	LSM14B	protein_coding	mRNA	1.55	up	0.0000003	0.00000129	7.91	5.1
ENSG00000204392	LSM2	protein_coding	mRNA	1.88	up	0.0000001	0.0000001	23.48	12.51
ENSG00000130520	LSM4	protein_coding	mRNA	1.93	up	0.0000001	0.0000001	28.8	14.9
ENSG00000108848	LUC7L3	protein_coding	mRNA	1.52	up	0.0000001	0.0000001	6.41	4.22
ENSG00000139329	LUM	protein_coding	mRNA	0.62	down	0.018812	0.0288	8.26	13.33
ENSG00000153714	LURAP1L	protein_coding	mRNA	0.49	down	0.0000002	0.00000089	9.04	18.4
ENSG00000160932	LY6E	protein_coding	mRNA	0.17	down	0.0000001	0.0000001	23.1	134.4
ENSG00000102897	LYRM1	protein_coding	mRNA	0.59	down	0.0000001	0.0000001	8.95	15.21
ENSG00000205707	LYRM5	protein_coding	mRNA	0.49	down	0.0000001	0.0000001	8.4	17.22
ENSG00000090382	LYZ	protein_coding	mRNA	3.05	up	0.0007207	0.00148	60.67	19.86
ENSG00000133315	MACROD1	protein_coding	mRNA	0.51	down	0.0000004	0.00000168	8.92	17.47
ENSG00000178573	MAF	protein_coding	mRNA	0.6	down	0.0000001	0.0000001	5.63	9.45
ENSG00000179632	MAF1	protein_coding	mRNA	1.7	up	0.0000001	0.0000001	36.25	21.31
ENSG00000185022	MAFF	protein_coding	mRNA	0.62	down	0.0000001	0.0000001	4.82	7.83
ENSG00000102316	MAGED2	protein_coding	mRNA	1.83	up	0.0000001	0.0000001	38.91	21.3
ENSG00000111885	MAN1A1	protein_coding	mRNA	0.46	down	0.0000001	0.00000047	22.62	48.74
ENSG00000101363	MANBAL	protein_coding	mRNA	1.67	up	0.0000001	0.0000001	18.47	11.04
ENSG00000145050	MANF	protein_coding	mRNA	2.02	up	0.0000001	0.0000001	38.86	19.28
ENSG00000189221	MAOA	protein_coding	mRNA	0.6	down	0.0001236	0.0003	21.16	35.02
ENSG00000069535	MAOB	protein_coding	mRNA	0.58	down	0.000065	0.000168	60.15	104.5
ENSG00000169032	MAP2K1	protein_coding	mRNA	0.47	down	0.0000001	0.0000001	8.69	18.4
ENSG00000126934	MAP2K2	protein_coding	mRNA	1.55	up	0.0000001	0.00000047	20.19	13.06
ENSG00000034152	MAP2K3	protein_coding	mRNA	0.48	down	0.0000001	0.0000001	12.08	25.28
ENSG00000071054	MAP4K4	protein_coding	mRNA	1.72	up	0.0000001	0.00000047	8.42	4.9
ENSG00000102882	MAPK3	protein_coding	mRNA	1.86	up	0.0000001	0.0000001	8.49	4.57
ENSG00000162889	MAPKAPK2	protein_coding	mRNA	1.6	up	0.0000005	0.00000205	24.67	15.45
ENSG00000117791	MARC2	protein_coding	mRNA	0.54	down	0.0000006	0.00000242	28.75	53.6
ENSG00000277443	MARCKS	protein_coding	mRNA	1.62	up	0.0012546	0.00246	16.58	10.22
ENSG00000019169	MARCO	protein_coding	mRNA	0.11	down	0.0000001	0.0000001	4.28	39.91
ENSG00000007047	MARK4	protein_coding	mRNA	1.58	up	0.0000001	0.0000001	6.37	4.03
ENSG00000166986	MARS	protein_coding	mRNA	1.77	up	0.0000001	0.0000001	9.02	5.08
ENSG00000127241	MASP1	protein_coding	mRNA	0.33	down	0.0000001	0.0000001	6.89	21.03
ENSG00000009724	MASP2	protein_coding	mRNA	0.46	down	0.000137	0.000329	26.11	57.17
ENSG00000151224	MAT1A	protein_coding	mRNA	0.3	down	0.0000001	0.0000001	132.84	449.93
ENSG00000103495	MAZ	protein_coding	mRNA	1.78	up	0.0000001	0.0000001	9.63	5.42
ENSG00000165471	MBL2	protein_coding	mRNA	0.2	down	0.0000001	0.0000001	13.4	66.44
ENSG00000139793	MBNL2	protein_coding	mRNA	0.43	down	0.0000001	0.0000001	7.88	18.39
ENSG00000125505	MBOAT7	protein_coding	mRNA	1.64	up	0.0000001	0.0000001	9.19	5.61
ENSG00000076706	MCAM	protein_coding	mRNA	1.6	up	0.0000111	0.0000341	6.57	4.09
ENSG00000078070	MCCC1	protein_coding	mRNA	0.6	down	0.0000011	0.00000422	8.32	13.87
ENSG00000131844	MCCC2	protein_coding	mRNA	0.61	down	0.0000004	0.00000168	16.57	27.29
ENSG00000124370	MCEE	protein_coding	mRNA	0.62	down	0.0000001	0.0000001	7.35	11.93
ENSG00000143384	MCL1	protein_coding	mRNA	0.63	down	0.000002	0.00000716	61.28	97.24
ENSG00000073111	MCM2	protein_coding	mRNA	1.63	up	0.0000143	0.0000429	6.52	4
ENSG00000112118	MCM3	protein_coding	mRNA	3.3	up	0.0000001	0.0000001	17.33	5.26
ENSG00000104738	MCM4	protein_coding	mRNA	1.66	up	0.0000022	0.0000078	6.64	4
ENSG00000100297	MCM5	protein_coding	mRNA	1.82	up	0.0000001	0.0000001	7.39	4.07
ENSG00000076003	MCM6	protein_coding	mRNA	1.76	up	0.0000002	0.00000089	7.17	4.08
ENSG00000166508	MCM7	protein_coding	mRNA	2.73	up	0.0000001	0.0000001	16.55	6.07
ENSG00000187778	MCRS1	protein_coding	mRNA	1.88	up	0.0000001	0.0000001	11.7	6.22
ENSG00000110492	MDK	protein_coding	mRNA	8.48	up	0.0000001	0.0000001	40.39	4.76
ENSG00000065833	ME1	protein_coding	mRNA	1.61	up	0.000448	0.000969	6.79	4.22
ENSG00000124733	MEA1	protein_coding	mRNA	1.92	up	0.0000001	0.0000001	56.41	29.36
ENSG00000008838	MED24	protein_coding	mRNA	1.66	up	0.0000001	0.0000001	8.03	4.84
ENSG00000116604	MEF2D	protein_coding	mRNA	1.55	up	0.0000001	0.00000047	7.88	5.1
ENSG00000010165	METTL13	protein_coding	mRNA	1.52	up	0.0000001	0.0000001	8.63	5.68
ENSG00000138382	METTL5	protein_coding	mRNA	1.72	up	0.0000001	0.0000001	7.72	4.48
ENSG00000185432	METTL7A	protein_coding	mRNA	0.59	down	0.0002182	0.000502	96.85	165.38
ENSG00000166482	MFAP4	protein_coding	mRNA	0.38	down	0.0000001	0.0000001	6.22	16.41
ENSG00000168958	MFF	protein_coding	mRNA	1.6	up	0.0000001	0.0000001	7.16	4.47
ENSG00000109736	MFSD10	protein_coding	mRNA	1.63	up	0.0000529	0.00014	6.72	4.13
ENSG00000168389	MFSD2A	protein_coding	mRNA	0.17	down	0.0000001	0.0000001	6.74	38.86
ENSG00000182544	MFSD5	protein_coding	mRNA	1.9	up	0.0000001	0.0000001	9.18	4.83
ENSG00000074416	MGLL	protein_coding	mRNA	0.53	down	0.0000043	0.0000143	9.84	18.58
ENSG00000125871	MGME1	protein_coding	mRNA	1.55	up	0.0000001	0.0000001	6.5	4.19
ENSG00000170430	MGMT	protein_coding	mRNA	0.57	down	0.0000111	0.0000341	19.24	33.47
ENSG00000111341	MGP	protein_coding	mRNA	1.66	up	0.0098459	0.016	9.87	5.95
ENSG00000008394	MGST1	protein_coding	mRNA	0.51	down	0.0003077	0.00069	54.68	106.27
ENSG00000240972	MIF	protein_coding	mRNA	1.59	up	0.0006279	0.00131	36.75	23.07
ENSG00000125457	MIF4GD	protein_coding	mRNA	1.64	up	0.0000001	0.0000001	7.38	4.49
ENSG00000116691	MIIP	protein_coding	mRNA	1.61	up	0.0000003	0.00000129	7.38	4.59
ENSG00000110917	MLEC	protein_coding	mRNA	1.57	up	0.0000014	0.0000052	30.49	19.44
ENSG00000157227	MMP14	protein_coding	mRNA	2.18	up	0.0000116	0.0000355	13.25	6.07
ENSG00000100985	MMP9	protein_coding	mRNA	1.53	up	0.005448	0.00939	6.18	4.03
ENSG00000166391	MOGAT2	protein_coding	mRNA	0.23	down	0.0000001	0.0000001	5.95	25.66
ENSG00000106384	MOGAT3	protein_coding	mRNA	1.64	up	0.0005679	0.0012	8.24	5.03
ENSG00000060762	MPC1	protein_coding	mRNA	0.34	down	0.0000001	0.0000001	35.05	104.27
ENSG00000143158	MPC2	protein_coding	mRNA	1.56	up	0.0000091	0.0000285	93.47	59.94
ENSG00000107186	MPDZ	protein_coding	mRNA	0.59	down	0.0000001	0.0000001	4.84	8.2
ENSG00000197629	MPEG1	protein_coding	mRNA	0.53	down	0.0000001	0.0000001	5.37	10.1
ENSG00000254858	MPV17L2	protein_coding	mRNA	1.7	up	0.0000001	0.0000001	7.2	4.23
ENSG00000197965	MPZL1	protein_coding	mRNA	2.01	up	0.0000001	0.0000001	8.67	4.31
ENSG00000260314	MRC1	protein_coding	mRNA	0.47	down	0.0000001	0.0000001	4.83	10.29
ENSG00000101189	MRGBP	protein_coding	mRNA	1.59	up	0.0000001	0.0000001	6.41	4.02
ENSG00000172172	MRPL13	protein_coding	mRNA	1.61	up	0.0000014	0.0000052	9.97	6.21
ENSG00000143314	MRPL24	protein_coding	mRNA	1.84	up	0.0000001	0.0000001	68.72	37.26
ENSG00000162910	MRPL55	protein_coding	mRNA	1.59	up	0.0000156	0.0000464	29.45	18.58
ENSG00000143436	MRPL9	protein_coding	mRNA	1.64	up	0.0000001	0.0000001	19.54	11.9
ENSG00000128626	MRPS12	protein_coding	mRNA	1.61	up	0.0000018	0.00000653	17.69	11
ENSG00000266472	MRPS21	protein_coding	mRNA	1.98	up	0.0000001	0.0000001	42.42	21.44
ENSG00000110077	MS4A6A	protein_coding	mRNA	0.42	down	0.0000001	0.0000001	4.52	10.79
ENSG00000175806	MSRA	protein_coding	mRNA	0.43	down	0.0000001	0.0000001	5.95	13.96
ENSG00000173531	MST1	protein_coding	mRNA	0.45	down	0.0000019	0.00000684	31.04	69.18
ENSG00000198695	MT-ND6	protein_coding	mRNA	0.64	down	0.0030332	0.00549	1602.79	2497.49
ENSG00000205362	MT1A	protein_coding	mRNA	0.24	down	0.0000001	0.0000001	10.86	45.73
ENSG00000169715	MT1E	protein_coding	mRNA	0.058	down	0.0000001	0.0000001	22.11	380.96
ENSG00000198417	MT1F	protein_coding	mRNA	0.079	down	0.0000001	0.0000001	6.57	82.79
ENSG00000125144	MT1G	protein_coding	mRNA	0.025	down	0.0000001	0.0000001	20.03	800.78
ENSG00000205358	MT1H	protein_coding	mRNA	0.053	down	0.0000001	0.0000001	5.89	112.11
ENSG00000205364	MT1M	protein_coding	mRNA	0.094	down	0.0000001	0.0000001	6.47	69.05
ENSG00000187193	MT1X	protein_coding	mRNA	0.078	down	0.0000001	0.0000001	22.25	285
ENSG00000125148	MT2A	protein_coding	mRNA	0.12	down	0.0000001	0.0000001	108.88	944.2
ENSG00000137409	MTCH1	protein_coding	mRNA	1.56	up	0.0000001	0.0000001	42.3	27.06
ENSG00000156469	MTERF3	protein_coding	mRNA	1.82	up	0.0000001	0.0000001	8.97	4.92
ENSG00000100714	MTHFD1	protein_coding	mRNA	0.34	down	0.0000001	0.0000001	15.65	45.37
ENSG00000138823	MTTP	protein_coding	mRNA	0.41	down	0.000001	0.00000387	20.22	49.37
ENSG00000173702	MUC13	protein_coding	mRNA	2.91	up	0.0001731	0.000405	11.65	4
ENSG00000146085	MUT	protein_coding	mRNA	0.41	down	0.0000001	0.0000001	21.58	53.23
ENSG00000167508	MVD	protein_coding	mRNA	1.87	up	0.000001	0.00000387	10.12	5.41
ENSG00000119950	MXI1	protein_coding	mRNA	0.63	down	0.0000001	0.00000047	7.15	11.27
ENSG00000101057	MYBL2	protein_coding	mRNA	1.82	up	0.0000793	0.000201	7.29	4
ENSG00000136997	MYC	protein_coding	mRNA	0.42	down	0.0000005	0.00000205	12.51	30.01
ENSG00000172936	MYD88	protein_coding	mRNA	0.49	down	0.0000001	0.0000001	9.86	19.99
ENSG00000074842	MYDGF	protein_coding	mRNA	1.55	up	0.0000001	0.0000001	74.81	48.26
ENSG00000196465	MYL6B	protein_coding	mRNA	1.63	up	0.0000017	0.00000621	6.7	4.11
ENSG00000128641	MYO1B	protein_coding	mRNA	0.45	down	0.0000001	0.0000001	17.72	39.63
ENSG00000139597	N4BP2L1	protein_coding	mRNA	0.53	down	0.0000001	0.0000001	4.58	8.68
ENSG00000102030	NAA10	protein_coding	mRNA	1.68	up	0.0000001	0.0000001	7.16	4.26
ENSG00000173418	NAA20	protein_coding	mRNA	1.7	up	0.0000001	0.0000001	27.32	16.11
ENSG00000138744	NAAA	protein_coding	mRNA	0.42	down	0.0000001	0.0000001	4.62	11.04
ENSG00000166886	NAB2	protein_coding	mRNA	0.66	down	0.0000007	0.0000028	6.06	9.16
ENSG00000139579	NABP2	protein_coding	mRNA	2.12	up	0.0000001	0.0000001	11.47	5.41
ENSG00000160877	NACC1	protein_coding	mRNA	1.57	up	0.0000001	0.0000001	10.75	6.83
ENSG00000152620	NADK2	protein_coding	mRNA	0.46	down	0.0000001	0.00000047	28.98	62.37
ENSG00000105835	NAMPT	protein_coding	mRNA	0.41	down	0.0000001	0.00000047	10.99	26.86
ENSG00000187109	NAP1L1	protein_coding	mRNA	1.82	up	0.0000001	0.0000001	9.13	5.01
ENSG00000132780	NASP	protein_coding	mRNA	1.62	up	0.0000001	0.0000001	6.84	4.21
ENSG00000135372	NAT10	protein_coding	mRNA	1.58	up	0.0000001	0.0000001	6.45	4.09
ENSG00000156006	NAT2	protein_coding	mRNA	0.16	down	0.0000001	0.0000001	5.29	34
ENSG00000144035	NAT8	protein_coding	mRNA	0.54	down	0.0045458	0.00794	28.49	53.01
ENSG00000109065	NAT9	protein_coding	mRNA	1.57	up	0.0000001	0.0000001	6.28	4
ENSG00000025770	NCAPH2	protein_coding	mRNA	2.01	up	0.0000001	0.0000001	12.57	6.24
ENSG00000114503	NCBP2	protein_coding	mRNA	1.69	up	0.0000001	0.0000001	7.86	4.66
ENSG00000071051	NCK2	protein_coding	mRNA	1.53	up	0.0008164	0.00167	6.56	4.29
ENSG00000213672	NCKIPSD	protein_coding	mRNA	1.69	up	0.0000001	0.0000001	7.63	4.52
ENSG00000162736	NCSTN	protein_coding	mRNA	1.53	up	0.0000082	0.0000259	28.24	18.51
ENSG00000102471	NDFIP2	protein_coding	mRNA	0.62	down	0.0000001	0.0000001	5.42	8.81
ENSG00000104419	NDRG1	protein_coding	mRNA	1.86	up	0.0005373	0.00114	15.02	8.08
ENSG00000165795	NDRG2	protein_coding	mRNA	0.32	down	0.0000001	0.0000001	17.14	53.15
ENSG00000101079	NDRG3	protein_coding	mRNA	1.75	up	0.0000001	0.0000001	7.06	4.03
ENSG00000070614	NDST1	protein_coding	mRNA	1.9	up	0.0000001	0.0000001	10.99	5.78
ENSG00000125356	NDUFA1	protein_coding	mRNA	1.85	up	0.0000001	0.0000001	154.79	83.57
ENSG00000185633	NDUFA4L2	protein_coding	mRNA	1.77	up	0.0000837	0.000211	7.1	4
ENSG00000164182	NDUFAF2	protein_coding	mRNA	1.54	up	0.0000094	0.0000293	11.43	7.42
ENSG00000147684	NDUFB9	protein_coding	mRNA	1.72	up	0.0000002	0.00000089	77.64	45.24
ENSG00000023228	NDUFS1	protein_coding	mRNA	0.66	down	0.0000001	0.0000001	7.94	12.11
ENSG00000145494	NDUFS6	protein_coding	mRNA	1.61	up	0.0000001	0.00000047	54.52	33.81
ENSG00000125967	NECAB3	protein_coding	mRNA	2.24	up	0.0000001	0.0000001	8.97	4
ENSG00000204356	NELFE	protein_coding	mRNA	2.61	up	0.0000001	0.0000001	23.47	8.99
ENSG00000117691	NENF	protein_coding	mRNA	1.67	up	0.0000033	0.0000113	49.33	29.55
ENSG00000132688	NES	protein_coding	mRNA	1.53	up	0.0001072	0.000264	6.21	4.05
ENSG00000204386	NEU1	protein_coding	mRNA	2.2	up	0.0000001	0.0000001	22.57	10.27
ENSG00000116044	NFE2L2	protein_coding	mRNA	0.56	down	0.0000001	0.0000001	11.11	19.85
ENSG00000162599	NFIA	protein_coding	mRNA	0.63	down	0.0000001	0.0000001	5.16	8.22
ENSG00000165030	NFIL3	protein_coding	mRNA	0.4	down	0.0000001	0.0000001	15.48	39.17
ENSG00000077150	NFKB2	protein_coding	mRNA	1.83	up	0.0000001	0.0000001	12.13	6.62
ENSG00000204498	NFKBIL1	protein_coding	mRNA	1.72	up	0.0000001	0.0000001	13.37	7.78
ENSG00000064300	NGFR	protein_coding	mRNA	0.54	down	0.0000001	0.0000001	4.55	8.49
ENSG00000145912	NHP2	protein_coding	mRNA	1.74	up	0.0000001	0.0000001	25.76	14.82
ENSG00000136783	NIPSNAP3A	protein_coding	mRNA	0.61	down	0.0000001	0.0000001	6.51	10.62
ENSG00000114021	NIT2	protein_coding	mRNA	0.61	down	0.0000001	0.0000001	7.25	11.88
ENSG00000168256	NKIRAS2	protein_coding	mRNA	1.63	up	0.0000001	0.0000001	6.83	4.2
ENSG00000239672	NME1	protein_coding	mRNA	2.23	up	0.0000001	0.0000001	14.81	6.65
ENSG00000243678	NME1-NME2	protein_coding	mRNA	1.65	up	0.0000009	0.00000352	16.35	9.9
ENSG00000106733	NMRK1	protein_coding	mRNA	0.58	down	0.0000001	0.0000001	5.15	8.9
ENSG00000166741	NNMT	protein_coding	mRNA	0.11	down	0.0000001	0.0000001	38.52	348.88
ENSG00000112992	NNT	protein_coding	mRNA	0.54	down	0.0000077	0.0000245	12.87	23.8
ENSG00000115761	NOL10	protein_coding	mRNA	1.52	up	0.0000001	0.0000001	6.2	4.09
ENSG00000140939	NOL3	protein_coding	mRNA	1.56	up	0.0000024	0.00000846	6.47	4.14
ENSG00000225921	NOL7	protein_coding	mRNA	1.61	up	0.0000001	0.0000001	22.25	13.82
ENSG00000147140	NONO	protein_coding	mRNA	1.6	up	0.0000001	0.00000047	47.71	29.78
ENSG00000048162	NOP16	protein_coding	mRNA	1.53	up	0.0000044	0.0000146	6.75	4.42
ENSG00000101361	NOP56	protein_coding	mRNA	2.27	up	0.0000001	0.0000001	11.33	4.98
ENSG00000055044	NOP58	protein_coding	mRNA	1.56	up	0.0000001	0.0000001	15.35	9.82
ENSG00000182446	NPLOC4	protein_coding	mRNA	1.91	up	0.0000001	0.0000001	11.84	6.18
ENSG00000181163	NPM1	protein_coding	mRNA	1.9	up	0.0000001	0.0000001	75.52	39.76
ENSG00000107833	NPM3	protein_coding	mRNA	1.96	up	0.0000006	0.00000242	12.14	6.21
ENSG00000181019	NQO1	protein_coding	mRNA	3.54	up	0.0000577	0.000151	14.64	4.13
ENSG00000131910	NR0B2	protein_coding	mRNA	0.41	down	0.000017	0.0000502	30.62	74.27
ENSG00000012504	NR1H4	protein_coding	mRNA	0.63	down	0.0000028	0.00000975	16.53	26.3
ENSG00000144852	NR1I2	protein_coding	mRNA	0.43	down	0.0000001	0.0000001	5.66	13.32
ENSG00000143257	NR1I3	protein_coding	mRNA	0.44	down	0.0000032	0.000011	11.46	25.84
ENSG00000184162	NR2C2AP	protein_coding	mRNA	2.12	up	0.0000001	0.0000001	8.6	4.05
ENSG00000123358	NR4A1	protein_coding	mRNA	0.42	down	0.0000001	0.0000001	4.61	11.07
ENSG00000148572	NRBF2	protein_coding	mRNA	0.53	down	0.0000001	0.0000001	9.96	18.84
ENSG00000185189	NRBP2	protein_coding	mRNA	1.52	up	0.0067138	0.0114	15.52	10.19
ENSG00000137404	NRM	protein_coding	mRNA	1.6	up	0.0000363	0.0000996	6.4	4
ENSG00000156831	NSMCE2	protein_coding	mRNA	1.71	up	0.0000001	0.0000001	6.83	4
ENSG00000130305	NSUN5	protein_coding	mRNA	1.68	up	0.0000001	0.0000001	6.89	4.09
ENSG00000241058	NSUN6	protein_coding	mRNA	0.55	down	0.0000001	0.0000001	5.8	10.48
ENSG00000135318	NT5E	protein_coding	mRNA	0.52	down	0.0000045	0.0000149	8.68	16.55
ENSG00000015676	NUDCD3	protein_coding	mRNA	1.53	up	0.0000001	0.0000001	6.39	4.19
ENSG00000183828	NUDT14	protein_coding	mRNA	1.54	up	0.0001147	0.000281	7.47	4.84
ENSG00000164978	NUDT2	protein_coding	mRNA	1.57	up	0.000008	0.0000254	15.09	9.59
ENSG00000140876	NUDT7	protein_coding	mRNA	0.62	down	0.0000008	0.00000316	5.95	9.56
ENSG00000189233	NUGGC	protein_coding	mRNA	0.62	down	0.0000001	0.00000047	4.91	7.93
ENSG00000132182	NUP210	protein_coding	mRNA	1.63	up	0.0000002	0.00000089	6.67	4.08
ENSG00000176046	NUPR1	protein_coding	mRNA	1.68	up	0.0020347	0.00383	32.36	19.25
ENSG00000137804	NUSAP1	protein_coding	mRNA	1.82	up	0.0000005	0.00000205	7.26	4
ENSG00000184232	OAF	protein_coding	mRNA	0.56	down	0.0000018	0.00000653	52.32	93.74
ENSG00000065154	OAT	protein_coding	mRNA	0.47	down	0.0005662	0.0012	9.07	19.46
ENSG00000145247	OCIAD2	protein_coding	mRNA	0.6	down	0.0004224	0.000919	16.43	27.18
ENSG00000197444	OGDHL	protein_coding	mRNA	0.29	down	0.0000001	0.0000001	9.9	34.01
ENSG00000147162	OGT	protein_coding	mRNA	1.58	up	0.0000001	0.0000001	6.53	4.12
ENSG00000138315	OIT3	protein_coding	mRNA	0.15	down	0.0000001	0.0000001	5.08	33.97
ENSG00000138430	OLA1	protein_coding	mRNA	1.67	up	0.0000001	0.0000001	8.19	4.89
ENSG00000105088	OLFM2	protein_coding	mRNA	1.57	up	0.025469	0.038	18.99	12.13
ENSG00000116774	OLFML3	protein_coding	mRNA	0.5	down	0.0000001	0.0000001	4.88	9.72
ENSG00000229314	ORM1	protein_coding	mRNA	0.32	down	0.0000227	0.0000653	1448.77	4476.26
ENSG00000228278	ORM2	protein_coding	mRNA	0.4	down	0.0001097	0.000269	525.41	1306.05
ENSG00000123353	ORMDL2	protein_coding	mRNA	1.76	up	0.0000001	0.0000001	9.9	5.61
ENSG00000228474	OST4	protein_coding	mRNA	1.54	up	0.0000001	0.0000001	147.93	95.84
ENSG00000036473	OTC	protein_coding	mRNA	0.3	down	0.0000015	0.00000553	30.7	100.68
ENSG00000162881	OXER1	protein_coding	mRNA	0.56	down	0.000136	0.000327	8.76	15.69
ENSG00000204237	OXLD1	protein_coding	mRNA	1.97	up	0.0000001	0.0000001	10.51	5.32
ENSG00000185624	P4HB	protein_coding	mRNA	1.55	up	0.0000011	0.00000422	360.05	232.55
ENSG00000170515	PA2G4	protein_coding	mRNA	1.54	up	0.0000001	0.0000001	26.57	17.24
ENSG00000070756	PABPC1	protein_coding	mRNA	2.17	up	0.0000001	0.0000001	162.1	74.77
ENSG00000079462	PAFAH1B3	protein_coding	mRNA	2.21	up	0.0000007	0.0000028	9.27	4.2
ENSG00000158006	PAFAH2	protein_coding	mRNA	0.63	down	0.0000001	0.0000001	4.79	7.58
ENSG00000171759	PAH	protein_coding	mRNA	0.5	down	0.0006554	0.00136	63.24	125.38
ENSG00000187867	PALM3	protein_coding	mRNA	0.49	down	0.0000001	0.0000001	6.62	13.55
ENSG00000152782	PANK1	protein_coding	mRNA	0.36	down	0.0000001	0.0000001	5.46	15.28
ENSG00000198682	PAPSS2	protein_coding	mRNA	0.45	down	0.0000001	0.0000001	12.07	26.86
ENSG00000143799	PARP1	protein_coding	mRNA	1.78	up	0.0000001	0.0000001	18.36	10.3
ENSG00000108187	PBLD	protein_coding	mRNA	0.26	down	0.0000001	0.0000001	11.79	44.8
ENSG00000204304	PBX2	protein_coding	mRNA	1.59	up	0.000001	0.00000387	9.82	6.19
ENSG00000173599	PC	protein_coding	mRNA	0.45	down	0.0000012	0.00000456	26.67	58.99
ENSG00000090097	PCBP4	protein_coding	mRNA	1.61	up	0.0000001	0.0000001	6.55	4.07
ENSG00000175198	PCCA	protein_coding	mRNA	0.48	down	0.0000001	0.0000001	7.02	14.67
ENSG00000114054	PCCB	protein_coding	mRNA	0.59	down	0.0000016	0.00000588	12.02	20.38
ENSG00000132635	PCED1A	protein_coding	mRNA	1.79	up	0.0000001	0.0000001	10.97	6.13
ENSG00000124253	PCK1	protein_coding	mRNA	0.12	down	0.0000001	0.0000001	34.74	285.8
ENSG00000100889	PCK2	protein_coding	mRNA	0.35	down	0.0000001	0.00000047	54.95	156.71
ENSG00000132646	PCNA	protein_coding	mRNA	2.26	up	0.0000001	0.0000001	41.91	18.55
ENSG00000106333	PCOLCE	protein_coding	mRNA	0.58	down	0.0053336	0.0092	10.99	19.04
ENSG00000140479	PCSK6	protein_coding	mRNA	0.56	down	0.0000018	0.00000653	6.75	12.12
ENSG00000169174	PCSK9	protein_coding	mRNA	1.7	up	0.0001441	0.000343	9.49	5.58
ENSG00000141179	PCTP	protein_coding	mRNA	0.54	down	0.0000001	0.0000001	8.49	15.68
ENSG00000105185	PDCD5	protein_coding	mRNA	1.77	up	0.0000001	0.0000001	19.31	10.88
ENSG00000249915	PDCD6	protein_coding	mRNA	1.59	up	0.0000001	0.0000001	6.4	4.03
ENSG00000177225	PDDC1	protein_coding	mRNA	1.51	up	0.0000001	0.00000047	7.49	4.95
ENSG00000113721	PDGFRB	protein_coding	mRNA	1.78	up	0.0000559	0.000147	8.15	4.58
ENSG00000167004	PDIA3	protein_coding	mRNA	1.51	up	0.0000001	0.00000047	126.07	83.51
ENSG00000065485	PDIA5	protein_coding	mRNA	0.62	down	0.0000015	0.00000553	12.19	19.8
ENSG00000004799	PDK4	protein_coding	mRNA	0.28	down	0.0000001	0.0000001	15.39	55.01
ENSG00000163110	PDLIM5	protein_coding	mRNA	0.47	down	0.0000001	0.0000001	6.1	13.04
ENSG00000088356	PDRG1	protein_coding	mRNA	1.92	up	0.0000001	0.0000001	8.53	4.45
ENSG00000164494	PDSS2	protein_coding	mRNA	0.58	down	0.0000001	0.0000001	5.45	9.34
ENSG00000179889	PDXDC1	protein_coding	mRNA	0.65	down	0.0000014	0.0000052	11.48	17.6
ENSG00000160209	PDXK	protein_coding	mRNA	1.57	up	0.0000001	0.0000001	6.74	4.3
ENSG00000120509	PDZD11	protein_coding	mRNA	1.66	up	0.0000001	0.0000001	19.1	11.52
ENSG00000162366	PDZK1IP1	protein_coding	mRNA	2.52	up	0.0015998	0.00308	13.78	5.46
ENSG00000162734	PEA15	protein_coding	mRNA	2.5	up	0.0000001	0.0000001	39.68	15.85
ENSG00000261371	PECAM1	protein_coding	mRNA	1.56	up	0.0000423	0.000115	9.38	6
ENSG00000115425	PECR	protein_coding	mRNA	0.6	down	0.0001411	0.000337	24.73	41.49
ENSG00000242265	PEG10	protein_coding	mRNA	2.66	up	0.0006392	0.00133	11.04	4.16
ENSG00000133027	PEMT	protein_coding	mRNA	0.35	down	0.0000001	0.0000001	22.66	64.91
ENSG00000179094	PER1	protein_coding	mRNA	0.48	down	0.0000001	0.0000001	7.09	14.72
ENSG00000104883	PEX11G	protein_coding	mRNA	0.54	down	0.0000001	0.0000001	5.29	9.71
ENSG00000162928	PEX13	protein_coding	mRNA	0.62	down	0.0000001	0.0000001	5.13	8.24
ENSG00000142655	PEX14	protein_coding	mRNA	0.66	down	0.0000019	0.00000684	7.24	10.9
ENSG00000034693	PEX3	protein_coding	mRNA	0.6	down	0.0000001	0.0000001	5.37	9.01
ENSG00000143256	PFDN2	protein_coding	mRNA	1.77	up	0.0000001	0.0000001	75.88	42.91
ENSG00000204220	PFDN6	protein_coding	mRNA	2.04	up	0.0000001	0.0000001	17.19	8.43
ENSG00000158571	PFKFB1	protein_coding	mRNA	0.57	down	0.0000039	0.0000131	6.66	11.73
ENSG00000161031	PGLYRP2	protein_coding	mRNA	0.24	down	0.0000001	0.0000001	20.8	87.64
ENSG00000079739	PGM1	protein_coding	mRNA	0.42	down	0.0000001	0.0000001	30.43	72.41
ENSG00000184207	PGP	protein_coding	mRNA	1.73	up	0.0000001	0.0000001	7.06	4.08
ENSG00000092621	PHGDH	protein_coding	mRNA	0.29	down	0.0000001	0.0000001	8.9	30.72
ENSG00000139289	PHLDA1	protein_coding	mRNA	0.24	down	0.0000001	0.0000001	6.48	26.51
ENSG00000174307	PHLDA3	protein_coding	mRNA	1.53	up	0.0003338	0.000743	6.3	4.13
ENSG00000054148	PHPT1	protein_coding	mRNA	2.24	up	0.0000001	0.0000001	40.39	18.05
ENSG00000107537	PHYH	protein_coding	mRNA	0.5	down	0.0000114	0.0000349	54.38	108.84
ENSG00000175287	PHYHD1	protein_coding	mRNA	0.46	down	0.0000001	0.0000001	6.52	14.26
ENSG00000143393	PI4KB	protein_coding	mRNA	2.03	up	0.0000001	0.0000001	10.03	4.94
ENSG00000153823	PID1	protein_coding	mRNA	0.52	down	0.0000001	0.00000047	9.72	18.6
ENSG00000135845	PIGC	protein_coding	mRNA	1.53	up	0.0000001	0.0000001	6.1	4
ENSG00000124155	PIGT	protein_coding	mRNA	1.87	up	0.0000001	0.0000001	54.33	29.09
ENSG00000101464	PIGU	protein_coding	mRNA	2.17	up	0.0000001	0.0000001	9.15	4.22
ENSG00000060642	PIGV	protein_coding	mRNA	0.54	down	0.0000001	0.0000001	5.54	10.18
ENSG00000155629	PIK3AP1	protein_coding	mRNA	0.56	down	0.0000119	0.0000364	13.13	23.3
ENSG00000145675	PIK3R1	protein_coding	mRNA	0.59	down	0.0000011	0.00000422	6.9	11.75
ENSG00000137193	PIM1	protein_coding	mRNA	0.62	down	0.0004142	0.000903	9.97	16.1
ENSG00000198355	PIM3	protein_coding	mRNA	0.61	down	0.0000009	0.00000352	17.42	28.34
ENSG00000158828	PINK1	protein_coding	mRNA	0.49	down	0.0000001	0.0000001	6.08	12.34
ENSG00000276293	PIP4K2B	protein_coding	mRNA	1.61	up	0.0000001	0.0000001	7.13	4.43
ENSG00000179761	PIPOX	protein_coding	mRNA	0.45	down	0.0000243	0.0000694	49.49	110.84
ENSG00000087842	PIR	protein_coding	mRNA	1.71	up	0.0000693	0.000178	9.73	5.7
ENSG00000067225	PKM	protein_coding	mRNA	2.42	up	0.0000195	0.000057	11.81	4.88
ENSG00000123143	PKN1	protein_coding	mRNA	1.85	up	0.0000001	0.00000047	20.1	10.84
ENSG00000144837	PLA1A	protein_coding	mRNA	0.61	down	0.0017109	0.00327	9.85	16.09
ENSG00000123739	PLA2G12A	protein_coding	mRNA	0.65	down	0.0000001	0.0000001	5.23	8.03
ENSG00000176485	PLA2G16	protein_coding	mRNA	0.43	down	0.0000001	0.00000047	11.89	27.93
ENSG00000178209	PLEC	protein_coding	mRNA	1.55	up	0.0000322	0.0000893	12.33	7.94
ENSG00000100558	PLEK2	protein_coding	mRNA	0.57	down	0.0000305	0.0000849	5.64	9.92
ENSG00000122194	PLG	protein_coding	mRNA	0.27	down	0.0000001	0.0000001	101.58	382.02
ENSG00000147872	PLIN2	protein_coding	mRNA	0.29	down	0.0000001	0.0000001	41.88	142.88
ENSG00000106397	PLOD3	protein_coding	mRNA	2.05	up	0.0000001	0.0000001	20.57	10.02
ENSG00000102007	PLP2	protein_coding	mRNA	2.55	up	0.0000092	0.0000288	20.53	8.06
ENSG00000114698	PLSCR4	protein_coding	mRNA	0.37	down	0.0000001	0.0000001	4.67	12.72
ENSG00000100979	PLTP	protein_coding	mRNA	0.59	down	0.0043558	0.00764	8.93	15.2
ENSG00000130300	PLVAP	protein_coding	mRNA	7.23	up	0.0000001	0.0000001	36.07	4.99
ENSG00000004399	PLXND1	protein_coding	mRNA	1.62	up	0.0000036	0.0000122	7.39	4.55
ENSG00000160783	PMF1	protein_coding	mRNA	1.63	up	0.0000022	0.0000078	13.33	8.18
ENSG00000165688	PMPCA	protein_coding	mRNA	0.62	down	0.0000001	0.0000001	10.4	16.79
ENSG00000163344	PMVK	protein_coding	mRNA	1.68	up	0.0000001	0.0000001	65.33	38.93
ENSG00000198805	PNP	protein_coding	mRNA	0.54	down	0.0000001	0.0000001	6.62	12.27
ENSG00000108439	PNPO	protein_coding	mRNA	0.57	down	0.0000479	0.000127	15.36	27.1
ENSG00000146278	PNRC1	protein_coding	mRNA	0.55	down	0.0000001	0.0000001	24.77	45.35
ENSG00000137054	POLR1E	protein_coding	mRNA	0.58	down	0.0000001	0.0000001	6.1	10.58
ENSG00000168002	POLR2G	protein_coding	mRNA	1.56	up	0.0000001	0.0000001	18.19	11.67
ENSG00000147669	POLR2K	protein_coding	mRNA	1.95	up	0.0000001	0.0000001	26.6	13.62
ENSG00000186141	POLR3C	protein_coding	mRNA	1.56	up	0.0000001	0.0000001	6.57	4.21
ENSG00000005421	PON1	protein_coding	mRNA	0.29	down	0.000002	0.00000716	52.59	179.42
ENSG00000105852	PON3	protein_coding	mRNA	0.32	down	0.0000001	0.0000001	21.5	67.86
ENSG00000162407	PPAP2B	protein_coding	mRNA	0.32	down	0.0000001	0.0000001	13.02	40.18
ENSG00000205808	PPAPDC2	protein_coding	mRNA	0.65	down	0.0000001	0.0000001	6.27	9.71
ENSG00000109819	PPARGC1A	protein_coding	mRNA	0.66	down	0.0000645	0.000167	5.24	7.92
ENSG00000125534	PPDPF	protein_coding	mRNA	1.57	up	0.0215994	0.0327	78.58	49.95
ENSG00000196262	PPIA	protein_coding	mRNA	1.89	up	0.0000001	0.0000001	67.02	35.45
ENSG00000166794	PPIB	protein_coding	mRNA	1.74	up	0.0000001	0.0000001	159.24	91.65
ENSG00000171497	PPID	protein_coding	mRNA	0.55	down	0.0000001	0.0000001	11.75	21.5
ENSG00000171960	PPIH	protein_coding	mRNA	1.63	up	0.0000001	0.0000001	7.57	4.64
ENSG00000137168	PPIL1	protein_coding	mRNA	1.57	up	0.000001	0.00000387	12.78	8.14
ENSG00000115241	PPM1G	protein_coding	mRNA	1.68	up	0.0000001	0.0000001	22.22	13.25
ENSG00000173457	PPP1R14B	protein_coding	mRNA	1.66	up	0.0000028	0.00000975	25.64	15.45
ENSG00000087074	PPP1R15A	protein_coding	mRNA	0.52	down	0.0000001	0.0000001	9.37	18.07
ENSG00000160972	PPP1R16A	protein_coding	mRNA	1.7	up	0.0000064	0.0000207	13.58	8
ENSG00000135447	PPP1R1A	protein_coding	mRNA	0.38	down	0.000001	0.00000387	10.91	28.92
ENSG00000160813	PPP1R35	protein_coding	mRNA	2.25	up	0.0000001	0.0000001	12.47	5.53
ENSG00000173281	PPP1R3B	protein_coding	mRNA	0.26	down	0.0000001	0.0000001	9.7	36.77
ENSG00000104695	PPP2CB	protein_coding	mRNA	0.6	down	0.0000001	0.0000001	9.24	15.46
ENSG00000105063	PPP6R1	protein_coding	mRNA	1.7	up	0.0000001	0.0000001	9.72	5.71
ENSG00000102103	PQBP1	protein_coding	mRNA	1.51	up	0.0000001	0.00000047	27.56	18.21
ENSG00000122490	PQLC1	protein_coding	mRNA	0.66	down	0.00007	0.00018	21.74	32.87
ENSG00000040487	PQLC2	protein_coding	mRNA	1.57	up	0.0000003	0.00000129	7.43	4.73
ENSG00000243279	PRAF2	protein_coding	mRNA	1.54	up	0.0000011	0.00000422	6.39	4.14
ENSG00000143294	PRCC	protein_coding	mRNA	1.98	up	0.0000001	0.0000001	16.4	8.28
ENSG00000137509	PRCP	protein_coding	mRNA	0.66	down	0.0000001	0.0000001	5.74	8.67
ENSG00000138073	PREB	protein_coding	mRNA	1.53	up	0.0000377	0.000103	28.06	18.33
ENSG00000116690	PRG4	protein_coding	mRNA	0.27	down	0.0000001	0.0000001	13.47	49.56
ENSG00000105287	PRKD2	protein_coding	mRNA	1.55	up	0.0000001	0.0000001	6.32	4.09
ENSG00000253729	PRKDC	protein_coding	mRNA	1.53	up	0.0000012	0.00000456	6.13	4
ENSG00000171867	PRNP	protein_coding	mRNA	0.52	down	0.0000132	0.00004	12	22.95
ENSG00000115718	PROC	protein_coding	mRNA	0.6	down	0.0037635	0.00669	92.4	152.83
ENSG00000250799	PRODH2	protein_coding	mRNA	0.37	down	0.0000001	0.0000001	17.75	48.51
ENSG00000184500	PROS1	protein_coding	mRNA	0.43	down	0.0000001	0.0000001	30.7	71.58
ENSG00000147471	PROSC	protein_coding	mRNA	0.49	down	0.0000001	0.0000001	10.73	22.11
ENSG00000117707	PROX1	protein_coding	mRNA	0.59	down	0.0000259	0.0000734	11.92	20.28
ENSG00000126231	PROZ	protein_coding	mRNA	0.28	down	0.0000001	0.0000001	8.24	28.93
ENSG00000101161	PRPF6	protein_coding	mRNA	1.57	up	0.0000001	0.0000001	39.17	24.92
ENSG00000204469	PRRC2A	protein_coding	mRNA	1.61	up	0.000001	0.00000387	15.58	9.7
ENSG00000135378	PRRG4	protein_coding	mRNA	0.65	down	0.0000001	0.0000001	5.01	7.68
ENSG00000143363	PRUNE	protein_coding	mRNA	1.81	up	0.0000001	0.0000001	8.3	4.58
ENSG00000135069	PSAT1	protein_coding	mRNA	0.34	down	0.0000001	0.0000001	23.59	69.48
ENSG00000143801	PSEN2	protein_coding	mRNA	1.53	up	0.0000003	0.00000129	6.31	4.13
ENSG00000277791	PSMB3	protein_coding	mRNA	1.6	up	0.0000001	0.0000001	116.12	72.65
ENSG00000159377	PSMB4	protein_coding	mRNA	2.07	up	0.0000001	0.0000001	131.24	63.25
ENSG00000100804	PSMB5	protein_coding	mRNA	1.51	up	0.0000001	0.0000001	56.26	37.24
ENSG00000013275	PSMC4	protein_coding	mRNA	1.73	up	0.0000001	0.0000001	40.23	23.28
ENSG00000101843	PSMD10	protein_coding	mRNA	1.76	up	0.0000001	0.0000001	10.68	6.08
ENSG00000115233	PSMD14	protein_coding	mRNA	1.55	up	0.0000001	0.0000001	6.3	4.07
ENSG00000159352	PSMD4	protein_coding	mRNA	2.27	up	0.0000001	0.0000001	77.78	34.22
ENSG00000131467	PSME3	protein_coding	mRNA	1.58	up	0.0000001	0.0000001	12.42	7.87
ENSG00000157778	PSMG3	protein_coding	mRNA	2.04	up	0.0000001	0.0000001	11.17	5.49
ENSG00000146733	PSPH	protein_coding	mRNA	1.88	up	0.0000002	0.00000089	7.54	4
ENSG00000110958	PTGES3	protein_coding	mRNA	1.61	up	0.0000001	0.0000001	68.82	42.68
ENSG00000106853	PTGR1	protein_coding	mRNA	0.51	down	0.0026616	0.00488	41	80.09
ENSG00000187514	PTMA	protein_coding	mRNA	1.76	up	0.0000001	0.0000001	105.23	59.81
ENSG00000112245	PTP4A1	protein_coding	mRNA	0.66	down	0.0006183	0.00129	74.99	113.36
ENSG00000184489	PTP4A3	protein_coding	mRNA	1.86	up	0.0000551	0.000145	7.53	4.05
ENSG00000076201	PTPN23	protein_coding	mRNA	1.69	up	0.0000001	0.0000001	7.85	4.65
ENSG00000164611	PTTG1	protein_coding	mRNA	1.86	up	0.0000028	0.00000975	7.43	4
ENSG00000179950	PUF60	protein_coding	mRNA	1.82	up	0.0000001	0.0000001	33.1	18.15
ENSG00000168994	PXDC1	protein_coding	mRNA	0.47	down	0.0000001	0.0000001	32.05	68.35
ENSG00000176894	PXMP2	protein_coding	mRNA	0.43	down	0.0000001	0.0000001	31.55	73.33
ENSG00000183010	PYCR1	protein_coding	mRNA	1.69	up	0.0003323	0.00074	6.74	4
ENSG00000143811	PYCR2	protein_coding	mRNA	1.91	up	0.0000001	0.0000001	13.89	7.25
ENSG00000104524	PYCRL	protein_coding	mRNA	1.83	up	0.0000001	0.0000001	7.52	4.11
ENSG00000100994	PYGB	protein_coding	mRNA	2.64	up	0.0000001	0.0000001	13.89	5.26
ENSG00000100504	PYGL	protein_coding	mRNA	0.66	down	0.001355	0.00263	22.07	33.55
ENSG00000163348	PYGO2	protein_coding	mRNA	2.92	up	0.0000001	0.0000001	13.71	4.69
ENSG00000172053	QARS	protein_coding	mRNA	1.66	up	0.0000001	0.0000001	31.35	18.86
ENSG00000151552	QDPR	protein_coding	mRNA	0.47	down	0.0000001	0.0000001	26.47	56.53
ENSG00000011478	QPCTL	protein_coding	mRNA	1.71	up	0.0000001	0.0000001	7.05	4.11
ENSG00000124839	RAB17	protein_coding	mRNA	0.52	down	0.0000005	0.00000205	11.6	22.16
ENSG00000139832	RAB20	protein_coding	mRNA	0.48	down	0.0000001	0.00000047	12.87	26.69
ENSG00000109113	RAB34	protein_coding	mRNA	1.52	up	0.00047	0.00101	6.06	4
ENSG00000183155	RABIF	protein_coding	mRNA	1.54	up	0.0000001	0.0000001	6.17	4
ENSG00000169750	RAC3	protein_coding	mRNA	1.6	up	0.0003549	0.000786	8.47	5.29
ENSG00000164754	RAD21	protein_coding	mRNA	1.62	up	0.0000032	0.000011	19.94	12.3
ENSG00000125970	RALY	protein_coding	mRNA	1.76	up	0.0000001	0.0000001	13.66	7.75
ENSG00000122679	RAMP3	protein_coding	mRNA	0.47	down	0.0000001	0.0000001	7.45	15.88
ENSG00000132341	RAN	protein_coding	mRNA	1.58	up	0.0000001	0.00000047	26.47	16.73
ENSG00000133321	RARRES3	protein_coding	mRNA	0.57	down	0.0012584	0.00246	21.93	38.53
ENSG00000108551	RASD1	protein_coding	mRNA	0.39	down	0.0000106	0.0000327	13.83	35.66
ENSG00000153179	RASSF3	protein_coding	mRNA	1.53	up	0.0000179	0.0000527	6.64	4.33
ENSG00000102054	RBBP7	protein_coding	mRNA	1.6	up	0.0000001	0.0000001	9.79	6.12
ENSG00000125826	RBCK1	protein_coding	mRNA	1.77	up	0.0000001	0.0000001	25.62	14.47
ENSG00000103479	RBL2	protein_coding	mRNA	0.65	down	0.0000001	0.0000001	5.33	8.16
ENSG00000134453	RBM17	protein_coding	mRNA	1.59	up	0.0000001	0.0000001	6.89	4.34
ENSG00000102317	RBM3	protein_coding	mRNA	2.26	up	0.0000001	0.0000001	29.5	13.06
ENSG00000126254	RBM42	protein_coding	mRNA	1.6	up	0.0000001	0.0000001	35.14	21.95
ENSG00000147274	RBMX	protein_coding	mRNA	1.54	up	0.0000001	0.0000001	12.5	8.14
ENSG00000139194	RBP5	protein_coding	mRNA	0.36	down	0.0000023	0.00000813	38.96	107.13
ENSG00000162444	RBP7	protein_coding	mRNA	2.34	up	0.0000001	0.0000001	10	4.27
ENSG00000159200	RCAN1	protein_coding	mRNA	0.2	down	0.0000001	0.0000001	5.84	29.19
ENSG00000180198	RCC1	protein_coding	mRNA	1.56	up	0.0000004	0.00000168	6.35	4.08
ENSG00000179051	RCC2	protein_coding	mRNA	1.86	up	0.0000001	0.0000001	9.97	5.35
ENSG00000120158	RCL1	protein_coding	mRNA	0.39	down	0.0000001	0.0000001	6.14	15.93
ENSG00000139547	RDH16	protein_coding	mRNA	0.15	down	0.0000001	0.0000001	19.35	131.12
ENSG00000115255	REEP6	protein_coding	mRNA	0.45	down	0.0003507	0.000777	66.71	147.47
ENSG00000214022	REPIN1	protein_coding	mRNA	1.76	up	0.0000001	0.0000001	26.36	15.01
ENSG00000042445	RETSAT	protein_coding	mRNA	0.65	down	0.000296	0.000665	30.98	47.74
ENSG00000148300	REXO4	protein_coding	mRNA	1.6	up	0.0000001	0.0000001	9.75	6.1
ENSG00000143207	RFWD2	protein_coding	mRNA	1.69	up	0.0000001	0.0000001	10.63	6.29
ENSG00000143390	RFX5	protein_coding	mRNA	1.6	up	0.0000001	0.0000001	6.61	4.13
ENSG00000064490	RFXANK	protein_coding	mRNA	2.17	up	0.0000001	0.0000001	10.59	4.87
ENSG00000237441	RGL2	protein_coding	mRNA	1.6	up	0.0000003	0.00000129	7.02	4.38
ENSG00000130988	RGN	protein_coding	mRNA	0.44	down	0.000003	0.0000104	33.93	77.93
ENSG00000100263	RHBDD3	protein_coding	mRNA	1.67	up	0.0000001	0.0000001	7.71	4.6
ENSG00000132677	RHBG	protein_coding	mRNA	1.82	up	0.003356	0.00604	7.44	4.08
ENSG00000106615	RHEB	protein_coding	mRNA	1.59	up	0.0000001	0.0000001	14.71	9.28
ENSG00000067560	RHOA	protein_coding	mRNA	1.54	up	0.0000001	0.0000001	113.65	73.82
ENSG00000143878	RHOB	protein_coding	mRNA	0.43	down	0.0000001	0.0000001	146.93	344.52
ENSG00000155366	RHOC	protein_coding	mRNA	1.58	up	0.000006	0.0000195	34.69	22.01
ENSG00000177963	RIC8A	protein_coding	mRNA	1.53	up	0.0000001	0.0000001	10.53	6.88
ENSG00000167705	RILP	protein_coding	mRNA	0.66	down	0.000035	0.0000963	8.02	12.1
ENSG00000183421	RIPK4	protein_coding	mRNA	0.49	down	0.0000001	0.0000001	5.16	10.5
ENSG00000258818	RNASE4	protein_coding	mRNA	0.46	down	0.0000001	0.0000001	6.04	13.26
ENSG00000104889	RNASEH2A	protein_coding	mRNA	2.13	up	0.0000001	0.0000001	8.53	4
ENSG00000172602	RND1	protein_coding	mRNA	0.53	down	0.0002218	0.00051	11.74	22.1
ENSG00000115963	RND3	protein_coding	mRNA	0.19	down	0.0000001	0.0000001	7.29	37.48
ENSG00000113269	RNF130	protein_coding	mRNA	0.62	down	0.0000001	0.0000001	7.75	12.56
ENSG00000168159	RNF187	protein_coding	mRNA	1.79	up	0.0000001	0.0000001	44.98	25.07
ENSG00000142327	RNPEPL1	protein_coding	mRNA	1.54	up	0.0000001	0.0000001	11.33	7.34
ENSG00000169855	ROBO1	protein_coding	mRNA	1.54	up	0.0001143	0.00028	6.18	4
ENSG00000125995	ROMO1	protein_coding	mRNA	1.81	up	0.0000001	0.0000001	94.58	52.25
ENSG00000147403	RPL10	protein_coding	mRNA	1.69	up	0.0000001	0.0000001	183.99	109.12
ENSG00000198755	RPL10A	protein_coding	mRNA	1.71	up	0.0000001	0.00000047	244.67	142.88
ENSG00000142541	RPL13A	protein_coding	mRNA	1.98	up	0.0000001	0.0000001	510.8	257.56
ENSG00000188846	RPL14	protein_coding	mRNA	1.53	up	0.0000238	0.0000682	47.02	30.67
ENSG00000265681	RPL17	protein_coding	mRNA	1.7	up	0.0000001	0.0000001	8.58	5.05
ENSG00000063177	RPL18	protein_coding	mRNA	1.64	up	0.0000017	0.00000621	114.58	70.06
ENSG00000105640	RPL18A	protein_coding	mRNA	1.53	up	0.0001041	0.000257	58.74	38.26
ENSG00000108298	RPL19	protein_coding	mRNA	1.9	up	0.0000001	0.0000001	368.23	194
ENSG00000163584	RPL22L1	protein_coding	mRNA	2.34	up	0.0000003	0.00000129	12.61	5.38
ENSG00000125691	RPL23	protein_coding	mRNA	1.66	up	0.0000001	0.00000047	79.25	47.65
ENSG00000198242	RPL23A	protein_coding	mRNA	1.77	up	0.0000001	0.0000001	108.12	60.95
ENSG00000114391	RPL24	protein_coding	mRNA	1.51	up	0.000002	0.00000716	143.97	95.51
ENSG00000131469	RPL27	protein_coding	mRNA	1.95	up	0.0000001	0.0000001	214.8	109.9
ENSG00000108107	RPL28	protein_coding	mRNA	1.74	up	0.0000004	0.00000168	73.47	42.27
ENSG00000162244	RPL29	protein_coding	mRNA	1.55	up	0.0000002	0.00000089	213.46	137.5
ENSG00000156482	RPL30	protein_coding	mRNA	2.06	up	0.0000001	0.0000001	151.59	73.41
ENSG00000144713	RPL32	protein_coding	mRNA	1.66	up	0.0000002	0.00000089	156.67	94.25
ENSG00000136942	RPL35	protein_coding	mRNA	1.66	up	0.0000029	0.0000101	220.37	132.87
ENSG00000182899	RPL35A	protein_coding	mRNA	1.7	up	0.0000001	0.0000001	97.58	57.35
ENSG00000130255	RPL36	protein_coding	mRNA	1.61	up	0.0000065	0.000021	121.33	75.3
ENSG00000241343	RPL36A	protein_coding	mRNA	1.92	up	0.0000019	0.00000684	11.04	5.75
ENSG00000145592	RPL37	protein_coding	mRNA	1.65	up	0.0000005	0.00000205	65.81	39.94
ENSG00000197756	RPL37A	protein_coding	mRNA	1.55	up	0.0000428	0.000116	74.81	48.34
ENSG00000172809	RPL38	protein_coding	mRNA	1.95	up	0.0000001	0.0000001	79.82	40.96
ENSG00000198918	RPL39	protein_coding	mRNA	1.62	up	0.0000141	0.0000425	40.17	24.81
ENSG00000163923	RPL39L	protein_coding	mRNA	1.57	up	0.0003686	0.000813	6.4	4.08
ENSG00000174444	RPL4	protein_coding	mRNA	1.55	up	0.000003	0.0000104	158.66	102.3
ENSG00000122406	RPL5	protein_coding	mRNA	1.6	up	0.0000003	0.00000129	185.17	115.82
ENSG00000089009	RPL6	protein_coding	mRNA	1.59	up	0.0000001	0.0000001	103.03	64.81
ENSG00000147604	RPL7	protein_coding	mRNA	1.86	up	0.0000004	0.00000168	152.35	82.08
ENSG00000148303	RPL7A	protein_coding	mRNA	1.82	up	0.0000001	0.0000001	306.64	168.8
ENSG00000161016	RPL8	protein_coding	mRNA	2.81	up	0.0000001	0.0000001	606.13	216.08
ENSG00000089157	RPLP0	protein_coding	mRNA	1.91	up	0.0000001	0.0000001	269.49	141.15
ENSG00000137818	RPLP1	protein_coding	mRNA	2.05	up	0.0000001	0.0000001	302.96	147.69
ENSG00000177600	RPLP2	protein_coding	mRNA	2.03	up	0.0000001	0.0000001	264.29	130.5
ENSG00000118705	RPN2	protein_coding	mRNA	1.79	up	0.0000001	0.0000001	128.64	71.96
ENSG00000124614	RPS10	protein_coding	mRNA	1.8	up	0.0000001	0.00000047	70.44	39.05
ENSG00000142534	RPS11	protein_coding	mRNA	2.02	up	0.0000001	0.0000001	588.85	290.82
ENSG00000112306	RPS12	protein_coding	mRNA	1.99	up	0.0000041	0.0000137	717.71	359.79
ENSG00000164587	RPS14	protein_coding	mRNA	1.57	up	0.0000002	0.00000089	117.33	74.82
ENSG00000115268	RPS15	protein_coding	mRNA	1.56	up	0.0000142	0.0000428	90.35	58.07
ENSG00000105193	RPS16	protein_coding	mRNA	1.98	up	0.0000001	0.0000001	231.71	117.31
ENSG00000182774	RPS17	protein_coding	mRNA	1.58	up	0.000005	0.0000165	134.92	85.42
ENSG00000231500	RPS18	protein_coding	mRNA	2.31	up	0.0000001	0.0000001	521.64	225.66
ENSG00000105372	RPS19	protein_coding	mRNA	2.02	up	0.0000001	0.00000047	165.37	81.97
ENSG00000140988	RPS2	protein_coding	mRNA	1.8	up	0.0000001	0.0000001	203.45	113.16
ENSG00000008988	RPS20	protein_coding	mRNA	1.93	up	0.0000001	0.0000001	235.85	121.89
ENSG00000171858	RPS21	protein_coding	mRNA	2.3	up	0.0000001	0.0000001	260.3	113.21
ENSG00000186468	RPS23	protein_coding	mRNA	1.6	up	0.0000004	0.00000168	90.17	56.32
ENSG00000138326	RPS24	protein_coding	mRNA	1.56	up	0.0001296	0.000313	124.31	79.53
ENSG00000118181	RPS25	protein_coding	mRNA	1.56	up	0.0000005	0.00000205	215.79	138.33
ENSG00000177954	RPS27	protein_coding	mRNA	2.22	up	0.0000001	0.0000001	517.61	232.93
ENSG00000143947	RPS27A	protein_coding	mRNA	1.63	up	0.0000003	0.00000129	109.77	67.2
ENSG00000233927	RPS28	protein_coding	mRNA	1.58	up	0.0000075	0.0000239	106.24	67.16
ENSG00000149273	RPS3	protein_coding	mRNA	1.64	up	0.0000024	0.00000846	91.81	55.88
ENSG00000198034	RPS4X	protein_coding	mRNA	1.62	up	0.0000079	0.0000251	236.43	146.08
ENSG00000083845	RPS5	protein_coding	mRNA	1.97	up	0.0000001	0.0000001	119.07	60.43
ENSG00000137154	RPS6	protein_coding	mRNA	1.76	up	0.0000008	0.00000316	352.72	200.49
ENSG00000171863	RPS7	protein_coding	mRNA	1.74	up	0.0000001	0.0000001	69.82	40.22
ENSG00000142937	RPS8	protein_coding	mRNA	1.72	up	0.0000001	0.0000001	218.01	126.93
ENSG00000168028	RPSA	protein_coding	mRNA	2.01	up	0.0000001	0.0000001	93.65	46.69
ENSG00000025039	RRAGD	protein_coding	mRNA	1.52	up	0.0000122	0.0000372	6.11	4.02
ENSG00000167325	RRM1	protein_coding	mRNA	1.73	up	0.0000001	0.0000001	8.81	5.09
ENSG00000171848	RRM2	protein_coding	mRNA	1.51	up	0.0000338	0.0000932	6.03	4
ENSG00000160214	RRP1	protein_coding	mRNA	1.55	up	0.0000001	0.0000001	6.82	4.41
ENSG00000124541	RRP36	protein_coding	mRNA	1.51	up	0.0000001	0.0000001	14.17	9.41
ENSG00000114767	RRP9	protein_coding	mRNA	2.04	up	0.0000001	0.0000001	11.61	5.7
ENSG00000179041	RRS1	protein_coding	mRNA	2.17	up	0.0000001	0.0000001	13.45	6.19
ENSG00000163825	RTP3	protein_coding	mRNA	0.5	down	0.0010253	0.00204	12.32	24.61
ENSG00000176783	RUFY1	protein_coding	mRNA	1.55	up	0.0000001	0.0000001	6.61	4.26
ENSG00000197747	S100A10	protein_coding	mRNA	2.64	up	0.0000001	0.0000001	71.07	26.93
ENSG00000189334	S100A14	protein_coding	mRNA	1.67	up	0.0262123	0.039	9.69	5.79
ENSG00000163220	S100A9	protein_coding	mRNA	0.51	down	0.006833	0.0115	10.82	21.2
ENSG00000163993	S100P	protein_coding	mRNA	2.64	up	0.0010326	0.00206	10.56	4
ENSG00000173432	SAA1	protein_coding	mRNA	0.14	down	0.0000257	0.0000729	113.27	806.33
ENSG00000134339	SAA2	protein_coding	mRNA	0.17	down	0.0000009	0.00000352	17.76	101.91
ENSG00000255071	SAA2-SAA4	protein_coding	mRNA	0.29	down	0.0000102	0.0000316	10.13	34.91
ENSG00000148965	SAA4	protein_coding	mRNA	0.19	down	0.0000001	0.0000001	55.43	289.54
ENSG00000168061	SAC3D1	protein_coding	mRNA	1.85	up	0.0000001	0.0000001	7.88	4.27
ENSG00000142230	SAE1	protein_coding	mRNA	1.88	up	0.0000001	0.0000001	18.57	9.85
ENSG00000130254	SAFB2	protein_coding	mRNA	1.57	up	0.0000001	0.0000001	6.53	4.16
ENSG00000103449	SALL1	protein_coding	mRNA	0.57	down	0.0000001	0.0000001	6.76	11.95
ENSG00000141858	SAMD1	protein_coding	mRNA	2.09	up	0.0000001	0.0000001	13.03	6.24
ENSG00000179134	SAMD4B	protein_coding	mRNA	1.71	up	0.0000001	0.0000001	7.13	4.16
ENSG00000100347	SAMM50	protein_coding	mRNA	1.51	up	0.000002	0.00000716	7.99	5.29
ENSG00000133872	SARAF	protein_coding	mRNA	0.64	down	0.0000144	0.0000432	54.64	85.16
ENSG00000123453	SARDH	protein_coding	mRNA	0.34	down	0.0000001	0.0000001	14.34	42.34
ENSG00000141504	SAT2	protein_coding	mRNA	0.65	down	0.0003352	0.000746	59.48	91.03
ENSG00000109929	SC5D	protein_coding	mRNA	0.52	down	0.0000012	0.00000456	14.09	27.26
ENSG00000116521	SCAMP3	protein_coding	mRNA	2.53	up	0.0000001	0.0000001	40.32	15.93
ENSG00000163156	SCNM1	protein_coding	mRNA	1.82	up	0.0000001	0.0000001	7.26	4
ENSG00000116171	SCP2	protein_coding	mRNA	0.35	down	0.0000001	0.0000001	30.06	86.94
ENSG00000180900	SCRIB	protein_coding	mRNA	2.56	up	0.0000001	0.0000001	13.7	5.35
ENSG00000162512	SDC3	protein_coding	mRNA	0.57	down	0.0000001	0.0000001	6.12	10.71
ENSG00000124145	SDC4	protein_coding	mRNA	0.62	down	0.000909	0.00184	117.96	190.4
ENSG00000128228	SDF2L1	protein_coding	mRNA	1.76	up	0.0000018	0.00000653	40.77	23.11
ENSG00000073578	SDHA	protein_coding	mRNA	0.61	down	0.0000001	0.0000001	20.67	33.97
ENSG00000117118	SDHB	protein_coding	mRNA	0.59	down	0.0000001	0.00000047	35.04	59.74
ENSG00000204370	SDHD	protein_coding	mRNA	0.6	down	0.0000001	0.0000001	29.67	49.05
ENSG00000135094	SDS	protein_coding	mRNA	0.2	down	0.0000226	0.000065	28.01	140.27
ENSG00000100003	SEC14L2	protein_coding	mRNA	0.41	down	0.0000331	0.0000916	13.75	33.66
ENSG00000100934	SEC23A	protein_coding	mRNA	0.65	down	0.0000005	0.00000205	6.47	9.91
ENSG00000138802	SEC24B	protein_coding	mRNA	0.49	down	0.0000001	0.0000001	5.96	12.24
ENSG00000058262	SEC61A1	protein_coding	mRNA	1.6	up	0.0000001	0.0000001	76.84	48.1
ENSG00000132432	SEC61G	protein_coding	mRNA	1.54	up	0.0000053	0.0000174	25.74	16.72
ENSG00000008952	SEC62	protein_coding	mRNA	0.59	down	0.0000001	0.0000001	14.05	23.97
ENSG00000198832	SELM	protein_coding	mRNA	1.93	up	0.0001032	0.000255	8.4	4.36
ENSG00000250722	SEPP1	protein_coding	mRNA	0.53	down	0.0008372	0.0017	78.76	149.56
ENSG00000109618	SEPSECS	protein_coding	mRNA	0.64	down	0.0000001	0.0000001	5.19	8.13
ENSG00000111897	SERINC1	protein_coding	mRNA	0.64	down	0.000027	0.0000762	42.86	66.58
ENSG00000140093	SERPINA10	protein_coding	mRNA	0.45	down	0.0000006	0.00000242	31.16	68.68
ENSG00000186910	SERPINA11	protein_coding	mRNA	0.17	down	0.0000001	0.0000001	43.52	252.37
ENSG00000100665	SERPINA4	protein_coding	mRNA	0.38	down	0.0000248	0.0000706	54.95	145.29
ENSG00000188488	SERPINA5	protein_coding	mRNA	0.55	down	0.0084324	0.0139	73.4	133.96
ENSG00000170099	SERPINA6	protein_coding	mRNA	0.63	down	0.015524	0.0242	165.72	264.66
ENSG00000123561	SERPINA7	protein_coding	mRNA	0.46	down	0.0028982	0.00527	38.54	83.56
ENSG00000106366	SERPINE1	protein_coding	mRNA	0.23	down	0.0000001	0.0000001	21.7	93.54
ENSG00000167711	SERPINF2	protein_coding	mRNA	0.44	down	0.0002566	0.000582	294.23	676.25
ENSG00000149131	SERPING1	protein_coding	mRNA	0.54	down	0.0000057	0.0000186	440.1	820.94
ENSG00000149257	SERPINH1	protein_coding	mRNA	2.13	up	0.0000005	0.00000205	17.18	8.08
ENSG00000197019	SERTAD1	protein_coding	mRNA	0.47	down	0.0000001	0.0000001	5.97	12.76
ENSG00000174938	SEZ6L2	protein_coding	mRNA	1.81	up	0.0002652	0.000601	7.22	4
ENSG00000104897	SF3A2	protein_coding	mRNA	2.04	up	0.0000001	0.0000001	14.89	7.3
ENSG00000143368	SF3B4	protein_coding	mRNA	2.3	up	0.0000001	0.0000001	32.84	14.28
ENSG00000175793	SFN	protein_coding	mRNA	2.47	up	0.0000437	0.000118	11.05	4.48
ENSG00000164466	SFXN1	protein_coding	mRNA	0.53	down	0.0000001	0.0000001	9.59	18.09
ENSG00000118515	SGK1	protein_coding	mRNA	0.64	down	0.0000472	0.000126	5.68	8.89
ENSG00000126821	SGPP1	protein_coding	mRNA	0.62	down	0.0000001	0.0000001	5.54	8.89
ENSG00000131171	SH3BGRL	protein_coding	mRNA	0.66	down	0.0022622	0.00422	9.47	14.45
ENSG00000198478	SH3BGRL2	protein_coding	mRNA	0.53	down	0.0000002	0.00000089	10.87	20.59
ENSG00000109686	SH3D19	protein_coding	mRNA	0.61	down	0.0000001	0.00000047	6.75	11.11
ENSG00000179526	SHARPIN	protein_coding	mRNA	1.88	up	0.0000001	0.0000001	25.66	13.62
ENSG00000107338	SHB	protein_coding	mRNA	0.66	down	0.0000215	0.0000621	7.35	11.18
ENSG00000129214	SHBG	protein_coding	mRNA	0.27	down	0.0000001	0.0000001	8.1	29.53
ENSG00000160691	SHC1	protein_coding	mRNA	1.85	up	0.0000001	0.0000001	30.81	16.62
ENSG00000198892	SHISA4	protein_coding	mRNA	1.72	up	0.0000281	0.0000788	7.04	4.09
ENSG00000160410	SHKBP1	protein_coding	mRNA	1.75	up	0.0000001	0.0000001	8.77	5.01
ENSG00000176974	SHMT1	protein_coding	mRNA	0.35	down	0.0000001	0.0000001	20.79	59.18
ENSG00000185187	SIGIRR	protein_coding	mRNA	0.5	down	0.0000003	0.00000129	9.69	19.52
ENSG00000182628	SKA2	protein_coding	mRNA	1.51	up	0.0000001	0.0000001	6.35	4.19
ENSG00000163950	SLBP	protein_coding	mRNA	1.6	up	0.0000001	0.0000001	15.51	9.69
ENSG00000100652	SLC10A1	protein_coding	mRNA	0.17	down	0.0000001	0.0000001	22.12	130.95
ENSG00000113504	SLC12A7	protein_coding	mRNA	1.66	up	0.0000002	0.00000089	19.22	11.59
ENSG00000141485	SLC13A5	protein_coding	mRNA	0.37	down	0.0000008	0.00000316	17.04	46.57
ENSG00000155380	SLC16A1	protein_coding	mRNA	0.62	down	0.0026631	0.00488	12.58	20.43
ENSG00000174326	SLC16A11	protein_coding	mRNA	1.69	up	0.0035348	0.00633	7.37	4.37
ENSG00000174327	SLC16A13	protein_coding	mRNA	0.57	down	0.0001027	0.000254	10.11	17.87
ENSG00000147100	SLC16A2	protein_coding	mRNA	0.37	down	0.0000001	0.0000001	11.12	30.09
ENSG00000112337	SLC17A2	protein_coding	mRNA	0.41	down	0.0000001	0.0000001	9.95	24.36
ENSG00000101194	SLC17A9	protein_coding	mRNA	1.72	up	0.0003548	0.000786	12.05	7.01
ENSG00000106688	SLC1A1	protein_coding	mRNA	0.41	down	0.0000001	0.0000001	7.39	18.06
ENSG00000175003	SLC22A1	protein_coding	mRNA	0.078	down	0.0000001	0.0000001	20.28	260.41
ENSG00000184999	SLC22A10	protein_coding	mRNA	0.3	down	0.0000001	0.0000001	5.76	19.42
ENSG00000146477	SLC22A3	protein_coding	mRNA	0.56	down	0.0000136	0.0000411	7.77	13.88
ENSG00000137204	SLC22A7	protein_coding	mRNA	0.34	down	0.0001473	0.00035	35.18	103.8
ENSG00000004864	SLC25A13	protein_coding	mRNA	0.66	down	0.0002279	0.000522	24.74	37.71
ENSG00000102743	SLC25A15	protein_coding	mRNA	0.43	down	0.0000011	0.00000422	10.71	25.07
ENSG00000182902	SLC25A18	protein_coding	mRNA	0.59	down	0.000233	0.000532	8.48	14.38
ENSG00000178537	SLC25A20	protein_coding	mRNA	0.52	down	0.0000001	0.0000001	25.47	49.36
ENSG00000148339	SLC25A25	protein_coding	mRNA	0.4	down	0.0000001	0.00000047	10.77	26.67
ENSG00000013306	SLC25A39	protein_coding	mRNA	1.8	up	0.0000001	0.0000001	44.93	25.02
ENSG00000181035	SLC25A42	protein_coding	mRNA	0.57	down	0.0000271	0.0000764	13.18	23.04
ENSG00000140107	SLC25A47	protein_coding	mRNA	0.066	down	0.0000001	0.0000001	16.89	254.71
ENSG00000169100	SLC25A6	protein_coding	mRNA	1.63	up	0.0000197	0.0000575	98.93	60.62
ENSG00000140284	SLC27A2	protein_coding	mRNA	0.3	down	0.0000001	0.0000001	27.89	92.29
ENSG00000083807	SLC27A5	protein_coding	mRNA	0.22	down	0.0000001	0.0000001	23.84	110.72
ENSG00000156222	SLC28A1	protein_coding	mRNA	0.35	down	0.0000001	0.0000001	7.47	21.32
ENSG00000163581	SLC2A2	protein_coding	mRNA	0.41	down	0.0000873	0.000219	67	163.95
ENSG00000170385	SLC30A1	protein_coding	mRNA	0.53	down	0.0000021	0.00000749	14.26	26.89
ENSG00000136868	SLC31A1	protein_coding	mRNA	0.49	down	0.0000001	0.0000001	16.96	34.37
ENSG00000157593	SLC35B2	protein_coding	mRNA	1.56	up	0.0000004	0.00000168	27.35	17.47
ENSG00000116704	SLC35D1	protein_coding	mRNA	0.38	down	0.0000001	0.0000001	9	23.54
ENSG00000213699	SLC35F6	protein_coding	mRNA	1.54	up	0.0000009	0.00000352	16.49	10.7
ENSG00000137700	SLC37A4	protein_coding	mRNA	0.59	down	0.0000583	0.000152	17.95	30.45
ENSG00000134294	SLC38A2	protein_coding	mRNA	0.33	down	0.0000001	0.0000001	22.63	67.69
ENSG00000139209	SLC38A4	protein_coding	mRNA	0.3	down	0.0000001	0.0000001	37.15	123.55
ENSG00000143570	SLC39A1	protein_coding	mRNA	1.87	up	0.0000001	0.0000001	42.14	22.56
ENSG00000165915	SLC39A13	protein_coding	mRNA	1.57	up	0.0000001	0.0000001	6.43	4.1
ENSG00000104635	SLC39A14	protein_coding	mRNA	0.36	down	0.0000001	0.0000001	33.05	91.36
ENSG00000139540	SLC39A5	protein_coding	mRNA	0.31	down	0.0000005	0.00000205	19.08	61.98
ENSG00000112473	SLC39A7	protein_coding	mRNA	1.94	up	0.0000001	0.0000001	61.93	31.84
ENSG00000136052	SLC41A2	protein_coding	mRNA	0.39	down	0.0000001	0.0000001	7.36	18.83
ENSG00000139508	SLC46A3	protein_coding	mRNA	0.32	down	0.0000001	0.0000001	7.85	24.75
ENSG00000142494	SLC47A1	protein_coding	mRNA	0.54	down	0.0000618	0.000161	12.71	23.62
ENSG00000164889	SLC4A2	protein_coding	mRNA	1.55	up	0.0000438	0.000118	13.79	8.89
ENSG00000169241	SLC50A1	protein_coding	mRNA	2.31	up	0.0000001	0.0000001	29.41	12.75
ENSG00000163959	SLC51A	protein_coding	mRNA	0.53	down	0.000427	0.000928	9.61	18.2
ENSG00000186198	SLC51B	protein_coding	mRNA	1.54	up	0.0041655	0.00735	6.43	4.17
ENSG00000185803	SLC52A2	protein_coding	mRNA	2	up	0.0000001	0.0000001	8.14	4.06
ENSG00000157103	SLC6A1	protein_coding	mRNA	0.6	down	0.0041155	0.00727	15.8	26.5
ENSG00000111181	SLC6A12	protein_coding	mRNA	0.41	down	0.0000001	0.0000001	7.26	17.86
ENSG00000003989	SLC7A2	protein_coding	mRNA	0.26	down	0.0000001	0.0000001	13.63	52.21
ENSG00000065054	SLC9A3R2	protein_coding	mRNA	0.62	down	0.0002227	0.000511	44.42	71.63
ENSG00000164038	SLC9B2	protein_coding	mRNA	0.47	down	0.0000001	0.0000001	4.78	10.14
ENSG00000134538	SLCO1B1	protein_coding	mRNA	0.34	down	0.000001	0.00000387	31.55	93.68
ENSG00000111700	SLCO1B3	protein_coding	mRNA	0.3	down	0.0000001	0.0000001	5.61	18.89
ENSG00000137491	SLCO2B1	protein_coding	mRNA	0.4	down	0.0000001	0.0000001	13.24	33.15
ENSG00000080503	SMARCA2	protein_coding	mRNA	0.56	down	0.0000001	0.0000001	6.59	11.83
ENSG00000127616	SMARCA4	protein_coding	mRNA	1.62	up	0.0000001	0.0000001	6.52	4.02
ENSG00000173473	SMARCC1	protein_coding	mRNA	1.53	up	0.0000001	0.00000047	7.39	4.84
ENSG00000066117	SMARCD1	protein_coding	mRNA	1.56	up	0.0000001	0.0000001	6.35	4.07
ENSG00000198952	SMG5	protein_coding	mRNA	2.49	up	0.0000001	0.0000001	23.62	9.47
ENSG00000116698	SMG7	protein_coding	mRNA	1.65	up	0.0000001	0.0000001	8.27	5
ENSG00000163683	SMIM14	protein_coding	mRNA	0.46	down	0.0000001	0.0000001	19.58	42.39
ENSG00000176209	SMIM19	protein_coding	mRNA	0.58	down	0.0000003	0.00000129	7.19	12.35
ENSG00000095932	SMIM24	protein_coding	mRNA	0.51	down	0.000438	0.000949	6.29	12.4
ENSG00000128602	SMO	protein_coding	mRNA	1.58	up	0.0008337	0.0017	12.63	8
ENSG00000198732	SMOC1	protein_coding	mRNA	0.59	down	0.00005	0.000133	15.9	27.12
ENSG00000172594	SMPDL3A	protein_coding	mRNA	0.62	down	0.0000615	0.00016	12.37	19.94
ENSG00000143499	SMYD2	protein_coding	mRNA	1.99	up	0.0000001	0.0000001	9.84	4.94
ENSG00000135632	SMYD5	protein_coding	mRNA	1.59	up	0.0000001	0.0000001	6.52	4.09
ENSG00000143553	SNAPIN	protein_coding	mRNA	1.7	up	0.0000001	0.0000001	18.04	10.6
ENSG00000173267	SNCG	protein_coding	mRNA	1.79	up	0.0077839	0.013	7.35	4.1
ENSG00000104852	SNRNP70	protein_coding	mRNA	1.84	up	0.0000001	0.0000001	26.68	14.47
ENSG00000077312	SNRPA	protein_coding	mRNA	1.7	up	0.0000001	0.0000001	16.85	9.91
ENSG00000125835	SNRPB	protein_coding	mRNA	2.75	up	0.0000001	0.0000001	106.01	38.59
ENSG00000124562	SNRPC	protein_coding	mRNA	2.03	up	0.0000001	0.0000001	60.51	29.82
ENSG00000167088	SNRPD1	protein_coding	mRNA	1.53	up	0.0000002	0.00000089	6.16	4.04
ENSG00000125743	SNRPD2	protein_coding	mRNA	2.04	up	0.0000001	0.0000001	62.59	30.62
ENSG00000182004	SNRPE	protein_coding	mRNA	2.36	up	0.0000001	0.0000001	34.83	14.77
ENSG00000130340	SNX9	protein_coding	mRNA	0.59	down	0.0000001	0.0000001	10.13	17.31
ENSG00000184557	SOCS3	protein_coding	mRNA	0.36	down	0.0000001	0.0000001	8.15	22.64
ENSG00000170677	SOCS6	protein_coding	mRNA	0.59	down	0.0000001	0.0000001	4.69	7.9
ENSG00000120896	SORBS3	protein_coding	mRNA	0.59	down	0.0000003	0.00000129	11.48	19.36
ENSG00000140263	SORD	protein_coding	mRNA	0.4	down	0.0000003	0.00000129	20.6	51.64
ENSG00000137642	SORL1	protein_coding	mRNA	0.48	down	0.0000001	0.0000001	4.92	10.23
ENSG00000198142	SOWAHC	protein_coding	mRNA	0.53	down	0.0000001	0.0000001	6.94	13.1
ENSG00000143842	SOX13	protein_coding	mRNA	1.52	up	0.0000003	0.00000129	6.11	4.03
ENSG00000125398	SOX9	protein_coding	mRNA	1.82	up	0.000073	0.000187	7.79	4.28
ENSG00000113140	SPARC	protein_coding	mRNA	2.03	up	0.0000231	0.0000663	70.92	34.89
ENSG00000152583	SPARCL1	protein_coding	mRNA	3.17	up	0.0000044	0.0000146	17.12	5.4
ENSG00000164266	SPINK1	protein_coding	mRNA	3.83	up	0.0013016	0.00254	41.13	10.73
ENSG00000159674	SPON2	protein_coding	mRNA	1.89	up	0.0000444	0.000119	24.41	12.89
ENSG00000118785	SPP1	protein_coding	mRNA	4.85	up	0.0001179	0.000288	45.62	9.41
ENSG00000072080	SPP2	protein_coding	mRNA	0.2	down	0.0000001	0.0000001	25.71	130.73
ENSG00000176422	SPRYD4	protein_coding	mRNA	0.46	down	0.0000001	0.0000001	5.07	10.99
ENSG00000197694	SPTAN1	protein_coding	mRNA	1.76	up	0.0000001	0.0000001	14.73	8.38
ENSG00000173898	SPTBN2	protein_coding	mRNA	0.63	down	0.0000001	0.0000001	4.58	7.3
ENSG00000104549	SQLE	protein_coding	mRNA	3.12	up	0.0000001	0.0000001	17.08	5.47
ENSG00000161011	SQSTM1	protein_coding	mRNA	1.88	up	0.000131	0.000316	68.68	36.51
ENSG00000145545	SRD5A1	protein_coding	mRNA	0.46	down	0.0000001	0.0000001	5.58	11.99
ENSG00000277893	SRD5A2	protein_coding	mRNA	0.36	down	0.0000001	0.0000001	5.09	13.95
ENSG00000198911	SREBF2	protein_coding	mRNA	1.67	up	0.0000038	0.0000128	19.46	11.63
ENSG00000122862	SRGN	protein_coding	mRNA	0.49	down	0.0000167	0.0000494	17.51	35.84
ENSG00000116649	SRM	protein_coding	mRNA	1.71	up	0.0000002	0.00000089	27.09	15.8
ENSG00000140319	SRP14	protein_coding	mRNA	1.59	up	0.0000001	0.0000001	86.54	54.42
ENSG00000143742	SRP9	protein_coding	mRNA	1.54	up	0.0000004	0.00000168	79.69	51.69
ENSG00000263465	SRSF8	protein_coding	mRNA	0.58	down	0.0000001	0.0000001	5.62	9.63
ENSG00000130511	SSBP4	protein_coding	mRNA	1.68	up	0.0000001	0.0000001	7.91	4.7
ENSG00000138434	SSFA2	protein_coding	mRNA	0.53	down	0.0000001	0.0000001	6.97	13.09
ENSG00000176101	SSNA1	protein_coding	mRNA	1.57	up	0.0000001	0.00000047	36.12	23.05
ENSG00000163479	SSR2	protein_coding	mRNA	2.33	up	0.0000001	0.0000001	36.74	15.74
ENSG00000149418	ST14	protein_coding	mRNA	1.61	up	0.0082201	0.0136	8.73	5.41
ENSG00000008513	ST3GAL1	protein_coding	mRNA	0.65	down	0.0062426	0.0106	11.93	18.41
ENSG00000064225	ST3GAL6	protein_coding	mRNA	0.53	down	0.0000001	0.0000001	4.66	8.76
ENSG00000073849	ST6GAL1	protein_coding	mRNA	0.61	down	0.0012099	0.00238	55.74	91.4
ENSG00000160408	ST6GALNAC6	protein_coding	mRNA	0.58	down	0.0000001	0.0000001	7.76	13.27
ENSG00000010327	STAB1	protein_coding	mRNA	0.56	down	0.0000001	0.0000001	5.1	9.08
ENSG00000168610	STAT3	protein_coding	mRNA	0.65	down	0.0000161	0.0000477	15.7	24.04
ENSG00000115107	STEAP3	protein_coding	mRNA	0.25	down	0.0000001	0.0000001	14.42	57.38
ENSG00000168439	STIP1	protein_coding	mRNA	2.06	up	0.0000001	0.0000001	23.17	11.26
ENSG00000115694	STK25	protein_coding	mRNA	1.56	up	0.0000001	0.0000001	8.63	5.54
ENSG00000196182	STK40	protein_coding	mRNA	0.59	down	0.0000001	0.0000001	7.16	12.21
ENSG00000117632	STMN1	protein_coding	mRNA	2.5	up	0.0000001	0.0000001	10.09	4.04
ENSG00000148175	STOM	protein_coding	mRNA	0.57	down	0.000039	0.000106	67.36	118.49
ENSG00000169689	STRA13	protein_coding	mRNA	1.77	up	0.0000177	0.0000522	29.48	16.69
ENSG00000082146	STRADB	protein_coding	mRNA	0.63	down	0.0000002	0.00000089	11.45	18.15
ENSG00000090372	STRN4	protein_coding	mRNA	1.57	up	0.0000001	0.0000001	6.44	4.1
ENSG00000104915	STX10	protein_coding	mRNA	1.81	up	0.0000001	0.0000001	19.06	10.55
ENSG00000124222	STX16	protein_coding	mRNA	1.69	up	0.0000001	0.0000001	7.44	4.41
ENSG00000103496	STX4	protein_coding	mRNA	1.73	up	0.0000001	0.0000001	9.37	5.41
ENSG00000113387	SUB1	protein_coding	mRNA	1.54	up	0.0000001	0.00000047	13.56	8.78
ENSG00000172340	SUCLG2	protein_coding	mRNA	0.49	down	0.0000001	0.0000001	32.44	66.11
ENSG00000196502	SULT1A1	protein_coding	mRNA	0.42	down	0.0000001	0.0000001	7.26	17.4
ENSG00000197165	SULT1A2	protein_coding	mRNA	0.53	down	0.0000002	0.00000089	6.07	11.38
ENSG00000105398	SULT2A1	protein_coding	mRNA	0.36	down	0.0003481	0.000772	120.15	332.87
ENSG00000100242	SUN2	protein_coding	mRNA	0.57	down	0.0000003	0.00000129	18.93	33.26
ENSG00000139531	SUOX	protein_coding	mRNA	0.57	down	0.0000001	0.0000001	8.01	14.12
ENSG00000011347	SYT7	protein_coding	mRNA	0.5	down	0.0001223	0.000297	8.07	16.15
ENSG00000055208	TAB2	protein_coding	mRNA	0.55	down	0.0000001	0.0000001	7.46	13.58
ENSG00000166337	TAF10	protein_coding	mRNA	1.67	up	0.0000001	0.0000001	8.96	5.36
ENSG00000273841	TAF9	protein_coding	mRNA	1.53	up	0.0000005	0.00000205	13.79	8.98
ENSG00000158710	TAGLN2	protein_coding	mRNA	2.52	up	0.0000001	0.0000001	142.57	56.66
ENSG00000168394	TAP1	protein_coding	mRNA	1.85	up	0.0000059	0.0000192	11.4	6.15
ENSG00000169762	TAPT1	protein_coding	mRNA	0.64	down	0.0000001	0.0000001	4.47	7
ENSG00000198650	TAT	protein_coding	mRNA	0.16	down	0.0000001	0.00000047	35.94	229.18
ENSG00000213977	TAX1BP3	protein_coding	mRNA	1.75	up	0.0000229	0.0000658	7.67	4.38
ENSG00000107021	TBC1D13	protein_coding	mRNA	1.74	up	0.0000001	0.0000001	7.57	4.36
ENSG00000105254	TBCB	protein_coding	mRNA	1.62	up	0.0000017	0.00000621	10.31	6.37
ENSG00000124659	TBCC	protein_coding	mRNA	1.9	up	0.0000001	0.0000001	9.81	5.16
ENSG00000116957	TBCE	protein_coding	mRNA	2.52	up	0.0000001	0.0000001	12.25	4.87
ENSG00000092607	TBX15	protein_coding	mRNA	0.42	down	0.0000001	0.0000001	5.03	12.11
ENSG00000154582	TCEB1	protein_coding	mRNA	1.92	up	0.0000001	0.0000001	8.97	4.67
ENSG00000110719	TCIRG1	protein_coding	mRNA	1.55	up	0.000201	0.000466	16.38	10.59
ENSG00000151790	TDO2	protein_coding	mRNA	0.17	down	0.0000001	0.0000001	16.08	93.04
ENSG00000074219	TEAD2	protein_coding	mRNA	1.61	up	0.0000172	0.0000508	6.44	4
ENSG00000007866	TEAD3	protein_coding	mRNA	1.66	up	0.0000001	0.0000001	6.73	4.04
ENSG00000100726	TELO2	protein_coding	mRNA	1.63	up	0.0000001	0.0000001	6.7	4.11
ENSG00000088992	TESC	protein_coding	mRNA	1.95	up	0.0003812	0.000838	7.88	4.03
ENSG00000106327	TFR2	protein_coding	mRNA	0.46	down	0.000068	0.000175	89.39	195.87
ENSG00000072274	TFRC	protein_coding	mRNA	1.81	up	0.0000004	0.00000168	8.87	4.9
ENSG00000198959	TGM2	protein_coding	mRNA	0.65	down	0.0122159	0.0195	26.36	40.3
ENSG00000125780	TGM3	protein_coding	mRNA	1.54	up	0.0045613	0.00796	6.15	4
ENSG00000137801	THBS1	protein_coding	mRNA	0.28	down	0.0000001	0.0000001	8.1	28.94
ENSG00000130193	THEM6	protein_coding	mRNA	1.58	up	0.000058	0.000152	23.38	14.83
ENSG00000151365	THRSP	protein_coding	mRNA	0.14	down	0.0000001	0.0000001	11.43	83.94
ENSG00000154096	THY1	protein_coding	mRNA	1.76	up	0.0000053	0.0000174	7.26	4.12
ENSG00000105197	TIMM50	protein_coding	mRNA	1.72	up	0.0000001	0.0000001	7.98	4.63
ENSG00000119139	TJP2	protein_coding	mRNA	0.58	down	0.0000001	0.0000001	7.25	12.57
ENSG00000167900	TK1	protein_coding	mRNA	3.4	up	0.0000001	0.0000001	14.68	4.31
ENSG00000149476	TKFC	protein_coding	mRNA	0.42	down	0.0000009	0.00000352	11.33	26.79
ENSG00000163931	TKT	protein_coding	mRNA	2.38	up	0.0000001	0.00000047	23.88	10.04
ENSG00000160606	TLCD1	protein_coding	mRNA	2.08	up	0.0000001	0.0000001	8.31	4
ENSG00000213996	TM6SF2	protein_coding	mRNA	0.52	down	0.0000001	0.0000001	5.91	11.31
ENSG00000232112	TMA7	protein_coding	mRNA	1.51	up	0.0000009	0.00000352	56.89	37.7
ENSG00000143183	TMCO1	protein_coding	mRNA	1.6	up	0.0000001	0.0000001	27.47	17.21
ENSG00000184840	TMED9	protein_coding	mRNA	1.78	up	0.0000001	0.0000001	96.65	54.25
ENSG00000091947	TMEM101	protein_coding	mRNA	1.96	up	0.0000001	0.0000001	10.99	5.59
ENSG00000109066	TMEM104	protein_coding	mRNA	1.53	up	0.0000001	0.0000001	6.12	4
ENSG00000134291	TMEM106C	protein_coding	mRNA	2.76	up	0.0000001	0.0000001	15.51	5.62
ENSG00000105677	TMEM147	protein_coding	mRNA	1.83	up	0.0000001	0.00000047	26.94	14.73
ENSG00000111843	TMEM14C	protein_coding	mRNA	1.57	up	0.0000001	0.0000001	67.64	42.96
ENSG00000130748	TMEM160	protein_coding	mRNA	1.58	up	0.0000799	0.000202	8.4	5.32
ENSG00000163444	TMEM183A	protein_coding	mRNA	1.54	up	0.0000001	0.0000001	6.48	4.22
ENSG00000198792	TMEM184B	protein_coding	mRNA	1.68	up	0.0000001	0.0000001	6.79	4.05
ENSG00000187824	TMEM220	protein_coding	mRNA	0.34	down	0.0000001	0.0000001	8.27	24.43
ENSG00000133678	TMEM254	protein_coding	mRNA	0.62	down	0.0000001	0.00000047	9.47	15.21
ENSG00000205544	TMEM256	protein_coding	mRNA	0.66	down	0.0003591	0.000793	37.21	56.42
ENSG00000147003	TMEM27	protein_coding	mRNA	0.34	down	0.0000001	0.0000001	4.62	13.52
ENSG00000181458	TMEM45A	protein_coding	mRNA	0.5	down	0.0000001	0.00000047	5.69	11.46
ENSG00000151715	TMEM45B	protein_coding	mRNA	2.05	up	0.0002769	0.000624	14.77	7.19
ENSG00000126106	TMEM53	protein_coding	mRNA	0.54	down	0.0000001	0.0000001	6.81	12.59
ENSG00000121900	TMEM54	protein_coding	mRNA	1.53	up	0.0027016	0.00494	6.93	4.52
ENSG00000152078	TMEM56	protein_coding	mRNA	0.35	down	0.0000001	0.0000001	10.15	28.69
ENSG00000159596	TMEM69	protein_coding	mRNA	1.54	up	0.0000001	0.0000001	7.08	4.6
ENSG00000162460	TMEM82	protein_coding	mRNA	0.25	down	0.0000001	0.0000001	6.98	28.27
ENSG00000116857	TMEM9	protein_coding	mRNA	1.71	up	0.0000001	0.0000001	26.08	15.21
ENSG00000006042	TMEM98	protein_coding	mRNA	1.89	up	0.0000001	0.00000047	8.1	4.28
ENSG00000184012	TMPRSS2	protein_coding	mRNA	0.59	down	0.0000001	0.0000001	5.43	9.18
ENSG00000034510	TMSB10	protein_coding	mRNA	2.8	up	0.0000018	0.00000653	704.31	251.63
ENSG00000028137	TNFRSF1B	protein_coding	mRNA	0.59	down	0.0000196	0.0000572	9.86	16.84
ENSG00000146072	TNFRSF21	protein_coding	mRNA	1.52	up	0.0032762	0.0059	7.29	4.8
ENSG00000121858	TNFSF10	protein_coding	mRNA	0.65	down	0.0054244	0.00935	19.86	30.66
ENSG00000182095	TNRC18	protein_coding	mRNA	1.59	up	0.0000001	0.0000001	6.95	4.38
ENSG00000111077	TNS2	protein_coding	mRNA	0.63	down	0.0000047	0.0000155	8.19	12.97
ENSG00000173726	TOMM20	protein_coding	mRNA	1.87	up	0.0000001	0.0000001	57.4	30.67
ENSG00000130204	TOMM40	protein_coding	mRNA	1.9	up	0.0000001	0.0000001	16.74	8.82
ENSG00000158882	TOMM40L	protein_coding	mRNA	2.24	up	0.0000001	0.0000001	8.98	4
ENSG00000184428	TOP1MT	protein_coding	mRNA	1.51	up	0.0000022	0.0000078	6.32	4.2
ENSG00000131747	TOP2A	protein_coding	mRNA	1.67	up	0.0000541	0.000143	6.68	4
ENSG00000186283	TOR3A	protein_coding	mRNA	1.71	up	0.0000187	0.0000549	11.29	6.58
ENSG00000143514	TP53BP2	protein_coding	mRNA	1.53	up	0.0000348	0.0000958	8.15	5.34
ENSG00000115129	TP53I3	protein_coding	mRNA	2.37	up	0.0000001	0.0000001	10.25	4.33
ENSG00000101150	TPD52L2	protein_coding	mRNA	1.79	up	0.0000001	0.0000001	15.06	8.4
ENSG00000140416	TPM1	protein_coding	mRNA	1.51	up	0.0004636	0.001	8.38	5.55
ENSG00000198467	TPM2	protein_coding	mRNA	2.06	up	0.0000011	0.00000422	8.65	4.2
ENSG00000143549	TPM3	protein_coding	mRNA	1.65	up	0.0000001	0.0000001	24.19	14.63
ENSG00000137364	TPMT	protein_coding	mRNA	0.59	down	0.0000001	0.00000047	15.78	26.96
ENSG00000047410	TPR	protein_coding	mRNA	1.57	up	0.0000001	0.0000001	6.51	4.14
ENSG00000158109	TPRG1L	protein_coding	mRNA	0.63	down	0.000008	0.0000254	27.44	43.5
ENSG00000144034	TPRKB	protein_coding	mRNA	1.64	up	0.0000001	0.0000001	6.96	4.25
ENSG00000088325	TPX2	protein_coding	mRNA	1.9	up	0.0000008	0.00000316	7.59	4
ENSG00000127191	TRAF2	protein_coding	mRNA	1.71	up	0.0000001	0.0000001	6.85	4
ENSG00000173334	TRIB1	protein_coding	mRNA	0.27	down	0.0000001	0.0000001	17.03	63.25
ENSG00000204713	TRIM27	protein_coding	mRNA	1.77	up	0.0000001	0.0000001	8.47	4.77
ENSG00000130726	TRIM28	protein_coding	mRNA	1.79	up	0.0000001	0.0000001	42.52	23.75
ENSG00000132481	TRIM47	protein_coding	mRNA	1.82	up	0.0000029	0.0000101	8.22	4.52
ENSG00000104907	TRMT1	protein_coding	mRNA	1.99	up	0.0000001	0.0000001	8.65	4.35
ENSG00000173113	TRMT112	protein_coding	mRNA	1.56	up	0.0000001	0.0000001	61.44	39.31
ENSG00000099899	TRMT2A	protein_coding	mRNA	1.57	up	0.0000001	0.0000001	8.95	5.71
ENSG00000166166	TRMT61A	protein_coding	mRNA	1.52	up	0.0000001	0.0000001	6.42	4.23
ENSG00000253368	TRNP1	protein_coding	mRNA	1.7	up	0.0012232	0.0024	7.23	4.25
ENSG00000157514	TSC22D3	protein_coding	mRNA	0.65	down	0.0143547	0.0225	11.89	18.39
ENSG00000198860	TSEN15	protein_coding	mRNA	1.79	up	0.0000001	0.0000001	7.93	4.43
ENSG00000182173	TSEN54	protein_coding	mRNA	1.74	up	0.0000001	0.0000001	7.17	4.12
ENSG00000182704	TSKU	protein_coding	mRNA	0.47	down	0.0006498	0.00135	29.03	61.89
ENSG00000106025	TSPAN12	protein_coding	mRNA	0.57	down	0.0000001	0.0000001	5.13	8.96
ENSG00000048140	TSPAN17	protein_coding	mRNA	1.56	up	0.0000001	0.0000001	6.47	4.16
ENSG00000127324	TSPAN8	protein_coding	mRNA	2.68	up	0.0000219	0.0000631	20.87	7.79
ENSG00000011105	TSPAN9	protein_coding	mRNA	0.62	down	0.0000028	0.00000975	11.86	19.13
ENSG00000189241	TSPYL1	protein_coding	mRNA	0.56	down	0.0000001	0.0000001	13.74	24.32
ENSG00000172425	TTC36	protein_coding	mRNA	0.1	down	0.0000001	0.0000001	7.17	71.99
ENSG00000075234	TTC38	protein_coding	mRNA	0.58	down	0.0000287	0.0000804	35.04	60.16
ENSG00000137561	TTPA	protein_coding	mRNA	0.37	down	0.0000001	0.00000047	13.74	37.01
ENSG00000118271	TTR	protein_coding	mRNA	0.31	down	0.0000953	0.000237	361.86	1173.74
ENSG00000136295	TTYH3	protein_coding	mRNA	1.75	up	0.0001177	0.000287	9.63	5.49
ENSG00000123416	TUBA1B	protein_coding	mRNA	1.96	up	0.0000056	0.0000183	21.74	11.07
ENSG00000196230	TUBB	protein_coding	mRNA	1.75	up	0.0000021	0.00000749	141.59	80.98
ENSG00000188229	TUBB4B	protein_coding	mRNA	1.59	up	0.0000058	0.0000189	83.32	52.31
ENSG00000131462	TUBG1	protein_coding	mRNA	2.29	up	0.0000001	0.0000001	13.63	5.95
ENSG00000136810	TXN	protein_coding	mRNA	2.07	up	0.0000001	0.0000001	225.25	108.81
ENSG00000265972	TXNIP	protein_coding	mRNA	0.55	down	0.0022575	0.00421	45.12	81.56
ENSG00000141759	TXNL4A	protein_coding	mRNA	1.58	up	0.0000001	0.00000047	8.21	5.19
ENSG00000198431	TXNRD1	protein_coding	mRNA	2.01	up	0.000094	0.000234	17.6	8.76
ENSG00000176890	TYMS	protein_coding	mRNA	1.82	up	0.0000027	0.00000943	7.42	4.07
ENSG00000011600	TYROBP	protein_coding	mRNA	0.66	down	0.0102866	0.0167	25.38	38.71
ENSG00000153443	UBALD1	protein_coding	mRNA	0.54	down	0.0000001	0.0000001	6.36	11.89
ENSG00000143569	UBAP2L	protein_coding	mRNA	2.27	up	0.0000001	0.0000001	13.49	5.93
ENSG00000213886	UBD	protein_coding	mRNA	5.33	up	0.0000001	0.0000001	40.53	7.6
ENSG00000077721	UBE2A	protein_coding	mRNA	1.79	up	0.0000001	0.0000001	7.55	4.21
ENSG00000175063	UBE2C	protein_coding	mRNA	2.42	up	0.0000003	0.00000129	9.67	4
ENSG00000156587	UBE2L6	protein_coding	mRNA	0.64	down	0.0007166	0.00148	25.25	39.57
ENSG00000130725	UBE2M	protein_coding	mRNA	1.65	up	0.0000001	0.0000001	28.22	17.08
ENSG00000160714	UBE2Q1	protein_coding	mRNA	1.78	up	0.0000001	0.0000001	21.79	12.27
ENSG00000077152	UBE2T	protein_coding	mRNA	1.96	up	0.0000001	0.0000001	7.84	4
ENSG00000122042	UBL3	protein_coding	mRNA	0.59	down	0.0000001	0.00000047	8.33	14.16
ENSG00000102178	UBL4A	protein_coding	mRNA	1.67	up	0.0000001	0.0000001	16.1	9.67
ENSG00000160803	UBQLN4	protein_coding	mRNA	2	up	0.0000001	0.0000001	10.3	5.16
ENSG00000104691	UBXN8	protein_coding	mRNA	0.64	down	0.0000001	0.0000001	4.98	7.77
ENSG00000198276	UCKL1	protein_coding	mRNA	1.59	up	0.0000001	0.0000001	10	6.28
ENSG00000143222	UFC1	protein_coding	mRNA	1.79	up	0.0000001	0.0000001	37.35	20.81
ENSG00000070010	UFD1L	protein_coding	mRNA	1.66	up	0.0000001	0.0000001	6.65	4.02
ENSG00000136731	UGGT1	protein_coding	mRNA	1.53	up	0.000005	0.0000165	7.89	5.15
ENSG00000169764	UGP2	protein_coding	mRNA	0.44	down	0.0000001	0.0000001	31.15	70.79
ENSG00000241635	UGT1A1	protein_coding	mRNA	0.32	down	0.0000001	0.0000001	9.32	29.03
ENSG00000244474	UGT1A4	protein_coding	mRNA	0.29	down	0.0000006	0.00000242	11.18	38.14
ENSG00000241119	UGT1A9	protein_coding	mRNA	0.65	down	0.0285018	0.042	9.47	14.56
ENSG00000109181	UGT2B10	protein_coding	mRNA	0.18	down	0.0000001	0.0000001	36.81	209.4
ENSG00000213759	UGT2B11	protein_coding	mRNA	1.76	up	0.0024773	0.00457	7.04	4
ENSG00000196620	UGT2B15	protein_coding	mRNA	0.36	down	0.0005809	0.00122	48.2	134.59
ENSG00000171234	UGT2B7	protein_coding	mRNA	0.16	down	0.0000001	0.0000001	43.46	278.53
ENSG00000145626	UGT3A1	protein_coding	mRNA	0.64	down	0.0003573	0.000791	6.17	9.6
ENSG00000140474	ULK3	protein_coding	mRNA	1.65	up	0.0000001	0.0000001	7.54	4.58
ENSG00000140553	UNC45A	protein_coding	mRNA	1.56	up	0.0000001	0.0000001	6.96	4.47
ENSG00000100024	UPB1	protein_coding	mRNA	0.46	down	0.0000276	0.0000776	17.24	37.75
ENSG00000100373	UPK3A	protein_coding	mRNA	1.52	up	0.0130756	0.0207	6.06	4
ENSG00000137288	UQCC2	protein_coding	mRNA	1.86	up	0.0000001	0.0000001	7.98	4.28
ENSG00000156467	UQCRB	protein_coding	mRNA	1.53	up	0.0000504	0.000133	21.98	14.33
ENSG00000173660	UQCRH	protein_coding	mRNA	1.72	up	0.0000001	0.0000001	60.44	35.23
ENSG00000159650	UROC1	protein_coding	mRNA	0.18	down	0.0000001	0.0000001	8.02	45.55
ENSG00000158773	USF1	protein_coding	mRNA	1.85	up	0.0000001	0.0000001	20.84	11.24
ENSG00000101557	USP14	protein_coding	mRNA	1.6	up	0.0000001	0.0000001	8.55	5.35
ENSG00000124422	USP22	protein_coding	mRNA	1.58	up	0.0000137	0.0000414	12.96	8.18
ENSG00000168883	USP39	protein_coding	mRNA	1.76	up	0.0000001	0.0000001	7.69	4.37
ENSG00000011260	UTP18	protein_coding	mRNA	1.53	up	0.0000001	0.0000001	8.71	5.69
ENSG00000204394	VARS	protein_coding	mRNA	1.73	up	0.0000001	0.0000001	16.18	9.36
ENSG00000108828	VAT1	protein_coding	mRNA	1.75	up	0.0000194	0.0000567	37.23	21.29
ENSG00000167397	VKORC1	protein_coding	mRNA	0.51	down	0.0000001	0.0000001	21	41.46
ENSG00000112299	VNN1	protein_coding	mRNA	0.23	down	0.0000001	0.0000001	17.38	76.41
ENSG00000160948	VPS28	protein_coding	mRNA	1.83	up	0.0000001	0.0000001	37.15	20.28
ENSG00000163159	VPS72	protein_coding	mRNA	1.99	up	0.0000001	0.0000001	8.11	4.07
ENSG00000155659	VSIG4	protein_coding	mRNA	0.39	down	0.0000001	0.0000001	4.7	12.1
ENSG00000158195	WASF2	protein_coding	mRNA	1.8	up	0.0000001	0.0000001	9.27	5.15
ENSG00000071462	WBSCR22	protein_coding	mRNA	1.62	up	0.0000001	0.0000001	7.5	4.62
ENSG00000227057	WDR46	protein_coding	mRNA	1.63	up	0.0000001	0.0000001	14.38	8.8
ENSG00000196363	WDR5	protein_coding	mRNA	1.54	up	0.0000001	0.0000001	11.47	7.43
ENSG00000109501	WFS1	protein_coding	mRNA	1.95	up	0.0000001	0.0000001	8.09	4.14
ENSG00000158125	XDH	protein_coding	mRNA	0.36	down	0.0000001	0.0000001	7.06	19.55
ENSG00000082898	XPO1	protein_coding	mRNA	1.58	up	0.0000001	0.0000001	7.8	4.94
ENSG00000184575	XPOT	protein_coding	mRNA	1.58	up	0.0000023	0.00000813	8.09	5.11
ENSG00000073050	XRCC1	protein_coding	mRNA	1.73	up	0.0000001	0.0000001	6.99	4.04
ENSG00000196419	XRCC6	protein_coding	mRNA	1.52	up	0.0000001	0.0000001	61.09	40.32
ENSG00000161179	YDJC	protein_coding	mRNA	1.65	up	0.0000001	0.0000001	7.18	4.34
ENSG00000137207	YIPF3	protein_coding	mRNA	1.57	up	0.0000001	0.0000001	46.83	29.82
ENSG00000106636	YKT6	protein_coding	mRNA	1.94	up	0.0000001	0.0000001	11.17	5.74
ENSG00000128245	YWHAH	protein_coding	mRNA	1.62	up	0.0000001	0.00000047	34.76	21.51
ENSG00000164924	YWHAZ	protein_coding	mRNA	1.7	up	0.0000029	0.0000101	33.29	19.53
ENSG00000163374	YY1AP1	protein_coding	mRNA	1.79	up	0.0000001	0.0000001	8.17	4.56
ENSG00000214717	ZBED1	protein_coding	mRNA	0.64	down	0.0000002	0.00000089	12.37	19.23
ENSG00000188707	ZBED6CL	protein_coding	mRNA	1.56	up	0.0000573	0.00015	6.38	4.1
ENSG00000236104	ZBTB22	protein_coding	mRNA	1.58	up	0.0000001	0.0000001	6.62	4.18
ENSG00000160685	ZBTB7B	protein_coding	mRNA	1.56	up	0.0000429	0.000116	14.92	9.55
ENSG00000014164	ZC3H3	protein_coding	mRNA	2.03	up	0.0000001	0.0000001	8.29	4.08
ENSG00000121766	ZCCHC17	protein_coding	mRNA	1.54	up	0.0000001	0.0000001	7.79	5.05
ENSG00000165424	ZCCHC24	protein_coding	mRNA	0.5	down	0.0000001	0.0000001	6.49	12.95
ENSG00000107372	ZFAND5	protein_coding	mRNA	0.57	down	0.0000575	0.000151	20.84	36.43
ENSG00000128016	ZFP36	protein_coding	mRNA	0.31	down	0.0000001	0.0000001	41.97	135
ENSG00000185650	ZFP36L1	protein_coding	mRNA	0.55	down	0.0000001	0.0000001	35.26	63.86
ENSG00000174992	ZG16	protein_coding	mRNA	0.5	down	0.0000001	0.0000001	4.82	9.71
ENSG00000122515	ZMIZ2	protein_coding	mRNA	1.71	up	0.0000001	0.0000001	7.2	4.2
ENSG00000165724	ZMYND19	protein_coding	mRNA	1.53	up	0.0000001	0.0000001	6.12	4.01
ENSG00000170265	ZNF282	protein_coding	mRNA	1.71	up	0.0000001	0.0000001	6.91	4.04
ENSG00000109445	ZNF330	protein_coding	mRNA	0.48	down	0.0000001	0.0000001	6.95	14.38
ENSG00000171425	ZNF581	protein_coding	mRNA	1.68	up	0.0000001	0.00000047	6.82	4.05
ENSG00000120963	ZNF706	protein_coding	mRNA	1.96	up	0.0000001	0.0000001	8.14	4.15
ENSG00000122952	ZWINT	protein_coding	mRNA	1.7	up	0.000003	0.0000104	6.82	4
