# Supplementary material for: Screening Prognosis-Related lncRNAs Based on WGCNA to Establish a New Risk Score for Predicting Prognosis in Patients with Hepatocellular Carcinoma
Source: J Immunol Res. 2021 Aug 14;2021:5518908. doi: 10.1155/2021/5518908 (PMC8380184; doi:10.1155/2021/5518908)
Supplement: Supplementary Materials — Figure S1: the flow chart of the whole study. Figure S2: the 4 miRNAs were associated with good prognosis. Figure S3: the correlation between the risk score and TNM. Figure S4: the correlation between the risk score and 27 immune checkpoint members. Supplemental Table S1: differentially expressed lncRNA. Supplemental Table S2: differentially expressed miRNA. Supplemental Table S3: differentially expressed mRNA. Supplemental Table S4: 566 lncRNA-miRNA-mRNA regulatory pairs in the ceRNA network. Supplemental Table S5: the ranking results of the top 15 hub genes. Supplemental Table S6: the correlation between risk score and 27 immune checkpoint members. [file 5518908.f1.zip › 5518908.f1/Supplemental Table S4-ceRNA.txt]

lncRNA	lncRNA_style	lncRNA_Biotype	miRNA	miRNA_style	miRNA_Biotype	Gene Symbol	mRNA_style	mRNA_Biotype
AC016747.3	up	lncRNA	hsa-let-7c-5p	down	miRNA	CNIH4	up	mRNA
AC024560.3	up	lncRNA	hsa-let-7c-5p	down	miRNA	CNIH4	up	mRNA
AC092171.4	up	lncRNA	hsa-let-7c-5p	down	miRNA	CNIH4	up	mRNA
AC093838.4	up	lncRNA	hsa-let-7c-5p	down	miRNA	CNIH4	up	mRNA
ASB16-AS1	up	lncRNA	hsa-let-7c-5p	down	miRNA	CNIH4	up	mRNA
BACE1-AS	up	lncRNA	hsa-let-7c-5p	down	miRNA	CNIH4	up	mRNA
CIDECP	up	lncRNA	hsa-let-7c-5p	down	miRNA	CNIH4	up	mRNA
CTBP1-AS2	up	lncRNA	hsa-let-7c-5p	down	miRNA	CNIH4	up	mRNA
CTC-429P9.3	up	lncRNA	hsa-let-7c-5p	down	miRNA	CNIH4	up	mRNA
CTD-2510F5.4	up	lncRNA	hsa-let-7c-5p	down	miRNA	CNIH4	up	mRNA
DSTNP2	up	lncRNA	hsa-let-7c-5p	down	miRNA	CNIH4	up	mRNA
ERVK3-1	up	lncRNA	hsa-let-7c-5p	down	miRNA	CNIH4	up	mRNA
LINC00294	up	lncRNA	hsa-let-7c-5p	down	miRNA	CNIH4	up	mRNA
PSMD5-AS1	up	lncRNA	hsa-let-7c-5p	down	miRNA	CNIH4	up	mRNA
RP11-147L13.13	up	lncRNA	hsa-let-7c-5p	down	miRNA	CNIH4	up	mRNA
RP11-385F5.5	up	lncRNA	hsa-let-7c-5p	down	miRNA	CNIH4	up	mRNA
SNHG3	up	lncRNA	hsa-let-7c-5p	down	miRNA	CNIH4	up	mRNA
TPM3P9	up	lncRNA	hsa-let-7c-5p	down	miRNA	CNIH4	up	mRNA
AC016747.3	up	lncRNA	hsa-let-7c-5p	down	miRNA	DARS2	up	mRNA
AC024560.3	up	lncRNA	hsa-let-7c-5p	down	miRNA	DARS2	up	mRNA
AC092171.4	up	lncRNA	hsa-let-7c-5p	down	miRNA	DARS2	up	mRNA
AC093838.4	up	lncRNA	hsa-let-7c-5p	down	miRNA	DARS2	up	mRNA
ASB16-AS1	up	lncRNA	hsa-let-7c-5p	down	miRNA	DARS2	up	mRNA
BACE1-AS	up	lncRNA	hsa-let-7c-5p	down	miRNA	DARS2	up	mRNA
CIDECP	up	lncRNA	hsa-let-7c-5p	down	miRNA	DARS2	up	mRNA
CTBP1-AS2	up	lncRNA	hsa-let-7c-5p	down	miRNA	DARS2	up	mRNA
CTC-429P9.3	up	lncRNA	hsa-let-7c-5p	down	miRNA	DARS2	up	mRNA
CTD-2510F5.4	up	lncRNA	hsa-let-7c-5p	down	miRNA	DARS2	up	mRNA
DSTNP2	up	lncRNA	hsa-let-7c-5p	down	miRNA	DARS2	up	mRNA
ERVK3-1	up	lncRNA	hsa-let-7c-5p	down	miRNA	DARS2	up	mRNA
LINC00294	up	lncRNA	hsa-let-7c-5p	down	miRNA	DARS2	up	mRNA
PSMD5-AS1	up	lncRNA	hsa-let-7c-5p	down	miRNA	DARS2	up	mRNA
RP11-147L13.13	up	lncRNA	hsa-let-7c-5p	down	miRNA	DARS2	up	mRNA
RP11-385F5.5	up	lncRNA	hsa-let-7c-5p	down	miRNA	DARS2	up	mRNA
SNHG3	up	lncRNA	hsa-let-7c-5p	down	miRNA	DARS2	up	mRNA
TPM3P9	up	lncRNA	hsa-let-7c-5p	down	miRNA	DARS2	up	mRNA
AC016747.3	up	lncRNA	hsa-let-7c-5p	down	miRNA	DVL3	up	mRNA
AC024560.3	up	lncRNA	hsa-let-7c-5p	down	miRNA	DVL3	up	mRNA
AC092171.4	up	lncRNA	hsa-let-7c-5p	down	miRNA	DVL3	up	mRNA
AC093838.4	up	lncRNA	hsa-let-7c-5p	down	miRNA	DVL3	up	mRNA
ASB16-AS1	up	lncRNA	hsa-let-7c-5p	down	miRNA	DVL3	up	mRNA
BACE1-AS	up	lncRNA	hsa-let-7c-5p	down	miRNA	DVL3	up	mRNA
CIDECP	up	lncRNA	hsa-let-7c-5p	down	miRNA	DVL3	up	mRNA
CTBP1-AS2	up	lncRNA	hsa-let-7c-5p	down	miRNA	DVL3	up	mRNA
CTC-429P9.3	up	lncRNA	hsa-let-7c-5p	down	miRNA	DVL3	up	mRNA
CTD-2510F5.4	up	lncRNA	hsa-let-7c-5p	down	miRNA	DVL3	up	mRNA
DSTNP2	up	lncRNA	hsa-let-7c-5p	down	miRNA	DVL3	up	mRNA
ERVK3-1	up	lncRNA	hsa-let-7c-5p	down	miRNA	DVL3	up	mRNA
LINC00294	up	lncRNA	hsa-let-7c-5p	down	miRNA	DVL3	up	mRNA
PSMD5-AS1	up	lncRNA	hsa-let-7c-5p	down	miRNA	DVL3	up	mRNA
RP11-147L13.13	up	lncRNA	hsa-let-7c-5p	down	miRNA	DVL3	up	mRNA
RP11-385F5.5	up	lncRNA	hsa-let-7c-5p	down	miRNA	DVL3	up	mRNA
SNHG3	up	lncRNA	hsa-let-7c-5p	down	miRNA	DVL3	up	mRNA
TPM3P9	up	lncRNA	hsa-let-7c-5p	down	miRNA	DVL3	up	mRNA
AC016747.3	up	lncRNA	hsa-let-7c-5p	down	miRNA	FAM103A1	up	mRNA
AC024560.3	up	lncRNA	hsa-let-7c-5p	down	miRNA	FAM103A1	up	mRNA
AC092171.4	up	lncRNA	hsa-let-7c-5p	down	miRNA	FAM103A1	up	mRNA
AC093838.4	up	lncRNA	hsa-let-7c-5p	down	miRNA	FAM103A1	up	mRNA
ASB16-AS1	up	lncRNA	hsa-let-7c-5p	down	miRNA	FAM103A1	up	mRNA
BACE1-AS	up	lncRNA	hsa-let-7c-5p	down	miRNA	FAM103A1	up	mRNA
CIDECP	up	lncRNA	hsa-let-7c-5p	down	miRNA	FAM103A1	up	mRNA
CTBP1-AS2	up	lncRNA	hsa-let-7c-5p	down	miRNA	FAM103A1	up	mRNA
CTC-429P9.3	up	lncRNA	hsa-let-7c-5p	down	miRNA	FAM103A1	up	mRNA
CTD-2510F5.4	up	lncRNA	hsa-let-7c-5p	down	miRNA	FAM103A1	up	mRNA
DSTNP2	up	lncRNA	hsa-let-7c-5p	down	miRNA	FAM103A1	up	mRNA
ERVK3-1	up	lncRNA	hsa-let-7c-5p	down	miRNA	FAM103A1	up	mRNA
LINC00294	up	lncRNA	hsa-let-7c-5p	down	miRNA	FAM103A1	up	mRNA
PSMD5-AS1	up	lncRNA	hsa-let-7c-5p	down	miRNA	FAM103A1	up	mRNA
RP11-147L13.13	up	lncRNA	hsa-let-7c-5p	down	miRNA	FAM103A1	up	mRNA
RP11-385F5.5	up	lncRNA	hsa-let-7c-5p	down	miRNA	FAM103A1	up	mRNA
SNHG3	up	lncRNA	hsa-let-7c-5p	down	miRNA	FAM103A1	up	mRNA
TPM3P9	up	lncRNA	hsa-let-7c-5p	down	miRNA	FAM103A1	up	mRNA
AC016747.3	up	lncRNA	hsa-let-7c-5p	down	miRNA	GOLT1B	up	mRNA
AC024560.3	up	lncRNA	hsa-let-7c-5p	down	miRNA	GOLT1B	up	mRNA
AC092171.4	up	lncRNA	hsa-let-7c-5p	down	miRNA	GOLT1B	up	mRNA
AC093838.4	up	lncRNA	hsa-let-7c-5p	down	miRNA	GOLT1B	up	mRNA
ASB16-AS1	up	lncRNA	hsa-let-7c-5p	down	miRNA	GOLT1B	up	mRNA
BACE1-AS	up	lncRNA	hsa-let-7c-5p	down	miRNA	GOLT1B	up	mRNA
CIDECP	up	lncRNA	hsa-let-7c-5p	down	miRNA	GOLT1B	up	mRNA
CTBP1-AS2	up	lncRNA	hsa-let-7c-5p	down	miRNA	GOLT1B	up	mRNA
CTC-429P9.3	up	lncRNA	hsa-let-7c-5p	down	miRNA	GOLT1B	up	mRNA
CTD-2510F5.4	up	lncRNA	hsa-let-7c-5p	down	miRNA	GOLT1B	up	mRNA
DSTNP2	up	lncRNA	hsa-let-7c-5p	down	miRNA	GOLT1B	up	mRNA
ERVK3-1	up	lncRNA	hsa-let-7c-5p	down	miRNA	GOLT1B	up	mRNA
LINC00294	up	lncRNA	hsa-let-7c-5p	down	miRNA	GOLT1B	up	mRNA
PSMD5-AS1	up	lncRNA	hsa-let-7c-5p	down	miRNA	GOLT1B	up	mRNA
RP11-147L13.13	up	lncRNA	hsa-let-7c-5p	down	miRNA	GOLT1B	up	mRNA
RP11-385F5.5	up	lncRNA	hsa-let-7c-5p	down	miRNA	GOLT1B	up	mRNA
SNHG3	up	lncRNA	hsa-let-7c-5p	down	miRNA	GOLT1B	up	mRNA
TPM3P9	up	lncRNA	hsa-let-7c-5p	down	miRNA	GOLT1B	up	mRNA
AC016747.3	up	lncRNA	hsa-let-7c-5p	down	miRNA	LBR	up	mRNA
AC024560.3	up	lncRNA	hsa-let-7c-5p	down	miRNA	LBR	up	mRNA
AC092171.4	up	lncRNA	hsa-let-7c-5p	down	miRNA	LBR	up	mRNA
AC093838.4	up	lncRNA	hsa-let-7c-5p	down	miRNA	LBR	up	mRNA
ASB16-AS1	up	lncRNA	hsa-let-7c-5p	down	miRNA	LBR	up	mRNA
BACE1-AS	up	lncRNA	hsa-let-7c-5p	down	miRNA	LBR	up	mRNA
CIDECP	up	lncRNA	hsa-let-7c-5p	down	miRNA	LBR	up	mRNA
CTBP1-AS2	up	lncRNA	hsa-let-7c-5p	down	miRNA	LBR	up	mRNA
CTC-429P9.3	up	lncRNA	hsa-let-7c-5p	down	miRNA	LBR	up	mRNA
CTD-2510F5.4	up	lncRNA	hsa-let-7c-5p	down	miRNA	LBR	up	mRNA
DSTNP2	up	lncRNA	hsa-let-7c-5p	down	miRNA	LBR	up	mRNA
ERVK3-1	up	lncRNA	hsa-let-7c-5p	down	miRNA	LBR	up	mRNA
LINC00294	up	lncRNA	hsa-let-7c-5p	down	miRNA	LBR	up	mRNA
PSMD5-AS1	up	lncRNA	hsa-let-7c-5p	down	miRNA	LBR	up	mRNA
RP11-147L13.13	up	lncRNA	hsa-let-7c-5p	down	miRNA	LBR	up	mRNA
RP11-385F5.5	up	lncRNA	hsa-let-7c-5p	down	miRNA	LBR	up	mRNA
SNHG3	up	lncRNA	hsa-let-7c-5p	down	miRNA	LBR	up	mRNA
TPM3P9	up	lncRNA	hsa-let-7c-5p	down	miRNA	LBR	up	mRNA
AC016747.3	up	lncRNA	hsa-let-7c-5p	down	miRNA	MEF2D	up	mRNA
AC024560.3	up	lncRNA	hsa-let-7c-5p	down	miRNA	MEF2D	up	mRNA
AC092171.4	up	lncRNA	hsa-let-7c-5p	down	miRNA	MEF2D	up	mRNA
AC093838.4	up	lncRNA	hsa-let-7c-5p	down	miRNA	MEF2D	up	mRNA
ASB16-AS1	up	lncRNA	hsa-let-7c-5p	down	miRNA	MEF2D	up	mRNA
BACE1-AS	up	lncRNA	hsa-let-7c-5p	down	miRNA	MEF2D	up	mRNA
CIDECP	up	lncRNA	hsa-let-7c-5p	down	miRNA	MEF2D	up	mRNA
CTBP1-AS2	up	lncRNA	hsa-let-7c-5p	down	miRNA	MEF2D	up	mRNA
CTC-429P9.3	up	lncRNA	hsa-let-7c-5p	down	miRNA	MEF2D	up	mRNA
CTD-2510F5.4	up	lncRNA	hsa-let-7c-5p	down	miRNA	MEF2D	up	mRNA
DSTNP2	up	lncRNA	hsa-let-7c-5p	down	miRNA	MEF2D	up	mRNA
ERVK3-1	up	lncRNA	hsa-let-7c-5p	down	miRNA	MEF2D	up	mRNA
LINC00294	up	lncRNA	hsa-let-7c-5p	down	miRNA	MEF2D	up	mRNA
PSMD5-AS1	up	lncRNA	hsa-let-7c-5p	down	miRNA	MEF2D	up	mRNA
RP11-147L13.13	up	lncRNA	hsa-let-7c-5p	down	miRNA	MEF2D	up	mRNA
RP11-385F5.5	up	lncRNA	hsa-let-7c-5p	down	miRNA	MEF2D	up	mRNA
SNHG3	up	lncRNA	hsa-let-7c-5p	down	miRNA	MEF2D	up	mRNA
TPM3P9	up	lncRNA	hsa-let-7c-5p	down	miRNA	MEF2D	up	mRNA
AC016747.3	up	lncRNA	hsa-let-7c-5p	down	miRNA	MGME1	up	mRNA
AC024560.3	up	lncRNA	hsa-let-7c-5p	down	miRNA	MGME1	up	mRNA
AC092171.4	up	lncRNA	hsa-let-7c-5p	down	miRNA	MGME1	up	mRNA
AC093838.4	up	lncRNA	hsa-let-7c-5p	down	miRNA	MGME1	up	mRNA
ASB16-AS1	up	lncRNA	hsa-let-7c-5p	down	miRNA	MGME1	up	mRNA
BACE1-AS	up	lncRNA	hsa-let-7c-5p	down	miRNA	MGME1	up	mRNA
CIDECP	up	lncRNA	hsa-let-7c-5p	down	miRNA	MGME1	up	mRNA
CTBP1-AS2	up	lncRNA	hsa-let-7c-5p	down	miRNA	MGME1	up	mRNA
CTC-429P9.3	up	lncRNA	hsa-let-7c-5p	down	miRNA	MGME1	up	mRNA
CTD-2510F5.4	up	lncRNA	hsa-let-7c-5p	down	miRNA	MGME1	up	mRNA
DSTNP2	up	lncRNA	hsa-let-7c-5p	down	miRNA	MGME1	up	mRNA
ERVK3-1	up	lncRNA	hsa-let-7c-5p	down	miRNA	MGME1	up	mRNA
LINC00294	up	lncRNA	hsa-let-7c-5p	down	miRNA	MGME1	up	mRNA
PSMD5-AS1	up	lncRNA	hsa-let-7c-5p	down	miRNA	MGME1	up	mRNA
RP11-147L13.13	up	lncRNA	hsa-let-7c-5p	down	miRNA	MGME1	up	mRNA
RP11-385F5.5	up	lncRNA	hsa-let-7c-5p	down	miRNA	MGME1	up	mRNA
SNHG3	up	lncRNA	hsa-let-7c-5p	down	miRNA	MGME1	up	mRNA
TPM3P9	up	lncRNA	hsa-let-7c-5p	down	miRNA	MGME1	up	mRNA
AC016747.3	up	lncRNA	hsa-let-7c-5p	down	miRNA	NAP1L1	up	mRNA
AC024560.3	up	lncRNA	hsa-let-7c-5p	down	miRNA	NAP1L1	up	mRNA
AC092171.4	up	lncRNA	hsa-let-7c-5p	down	miRNA	NAP1L1	up	mRNA
AC093838.4	up	lncRNA	hsa-let-7c-5p	down	miRNA	NAP1L1	up	mRNA
ASB16-AS1	up	lncRNA	hsa-let-7c-5p	down	miRNA	NAP1L1	up	mRNA
BACE1-AS	up	lncRNA	hsa-let-7c-5p	down	miRNA	NAP1L1	up	mRNA
CIDECP	up	lncRNA	hsa-let-7c-5p	down	miRNA	NAP1L1	up	mRNA
CTBP1-AS2	up	lncRNA	hsa-let-7c-5p	down	miRNA	NAP1L1	up	mRNA
CTC-429P9.3	up	lncRNA	hsa-let-7c-5p	down	miRNA	NAP1L1	up	mRNA
CTD-2510F5.4	up	lncRNA	hsa-let-7c-5p	down	miRNA	NAP1L1	up	mRNA
DSTNP2	up	lncRNA	hsa-let-7c-5p	down	miRNA	NAP1L1	up	mRNA
ERVK3-1	up	lncRNA	hsa-let-7c-5p	down	miRNA	NAP1L1	up	mRNA
LINC00294	up	lncRNA	hsa-let-7c-5p	down	miRNA	NAP1L1	up	mRNA
PSMD5-AS1	up	lncRNA	hsa-let-7c-5p	down	miRNA	NAP1L1	up	mRNA
RP11-147L13.13	up	lncRNA	hsa-let-7c-5p	down	miRNA	NAP1L1	up	mRNA
RP11-385F5.5	up	lncRNA	hsa-let-7c-5p	down	miRNA	NAP1L1	up	mRNA
SNHG3	up	lncRNA	hsa-let-7c-5p	down	miRNA	NAP1L1	up	mRNA
TPM3P9	up	lncRNA	hsa-let-7c-5p	down	miRNA	NAP1L1	up	mRNA
AC016747.3	up	lncRNA	hsa-let-7c-5p	down	miRNA	PPIA	up	mRNA
AC024560.3	up	lncRNA	hsa-let-7c-5p	down	miRNA	PPIA	up	mRNA
AC092171.4	up	lncRNA	hsa-let-7c-5p	down	miRNA	PPIA	up	mRNA
AC093838.4	up	lncRNA	hsa-let-7c-5p	down	miRNA	PPIA	up	mRNA
ASB16-AS1	up	lncRNA	hsa-let-7c-5p	down	miRNA	PPIA	up	mRNA
BACE1-AS	up	lncRNA	hsa-let-7c-5p	down	miRNA	PPIA	up	mRNA
CIDECP	up	lncRNA	hsa-let-7c-5p	down	miRNA	PPIA	up	mRNA
CTBP1-AS2	up	lncRNA	hsa-let-7c-5p	down	miRNA	PPIA	up	mRNA
CTC-429P9.3	up	lncRNA	hsa-let-7c-5p	down	miRNA	PPIA	up	mRNA
CTD-2510F5.4	up	lncRNA	hsa-let-7c-5p	down	miRNA	PPIA	up	mRNA
DSTNP2	up	lncRNA	hsa-let-7c-5p	down	miRNA	PPIA	up	mRNA
ERVK3-1	up	lncRNA	hsa-let-7c-5p	down	miRNA	PPIA	up	mRNA
LINC00294	up	lncRNA	hsa-let-7c-5p	down	miRNA	PPIA	up	mRNA
PSMD5-AS1	up	lncRNA	hsa-let-7c-5p	down	miRNA	PPIA	up	mRNA
RP11-147L13.13	up	lncRNA	hsa-let-7c-5p	down	miRNA	PPIA	up	mRNA
RP11-385F5.5	up	lncRNA	hsa-let-7c-5p	down	miRNA	PPIA	up	mRNA
SNHG3	up	lncRNA	hsa-let-7c-5p	down	miRNA	PPIA	up	mRNA
TPM3P9	up	lncRNA	hsa-let-7c-5p	down	miRNA	PPIA	up	mRNA
AC016747.3	up	lncRNA	hsa-let-7c-5p	down	miRNA	SOX13	up	mRNA
AC024560.3	up	lncRNA	hsa-let-7c-5p	down	miRNA	SOX13	up	mRNA
AC092171.4	up	lncRNA	hsa-let-7c-5p	down	miRNA	SOX13	up	mRNA
AC093838.4	up	lncRNA	hsa-let-7c-5p	down	miRNA	SOX13	up	mRNA
ASB16-AS1	up	lncRNA	hsa-let-7c-5p	down	miRNA	SOX13	up	mRNA
BACE1-AS	up	lncRNA	hsa-let-7c-5p	down	miRNA	SOX13	up	mRNA
CIDECP	up	lncRNA	hsa-let-7c-5p	down	miRNA	SOX13	up	mRNA
CTBP1-AS2	up	lncRNA	hsa-let-7c-5p	down	miRNA	SOX13	up	mRNA
CTC-429P9.3	up	lncRNA	hsa-let-7c-5p	down	miRNA	SOX13	up	mRNA
CTD-2510F5.4	up	lncRNA	hsa-let-7c-5p	down	miRNA	SOX13	up	mRNA
DSTNP2	up	lncRNA	hsa-let-7c-5p	down	miRNA	SOX13	up	mRNA
ERVK3-1	up	lncRNA	hsa-let-7c-5p	down	miRNA	SOX13	up	mRNA
LINC00294	up	lncRNA	hsa-let-7c-5p	down	miRNA	SOX13	up	mRNA
PSMD5-AS1	up	lncRNA	hsa-let-7c-5p	down	miRNA	SOX13	up	mRNA
RP11-147L13.13	up	lncRNA	hsa-let-7c-5p	down	miRNA	SOX13	up	mRNA
RP11-385F5.5	up	lncRNA	hsa-let-7c-5p	down	miRNA	SOX13	up	mRNA
SNHG3	up	lncRNA	hsa-let-7c-5p	down	miRNA	SOX13	up	mRNA
TPM3P9	up	lncRNA	hsa-let-7c-5p	down	miRNA	SOX13	up	mRNA
AC016747.3	up	lncRNA	hsa-let-7c-5p	down	miRNA	TK1	up	mRNA
AC024560.3	up	lncRNA	hsa-let-7c-5p	down	miRNA	TK1	up	mRNA
AC092171.4	up	lncRNA	hsa-let-7c-5p	down	miRNA	TK1	up	mRNA
AC093838.4	up	lncRNA	hsa-let-7c-5p	down	miRNA	TK1	up	mRNA
ASB16-AS1	up	lncRNA	hsa-let-7c-5p	down	miRNA	TK1	up	mRNA
BACE1-AS	up	lncRNA	hsa-let-7c-5p	down	miRNA	TK1	up	mRNA
CIDECP	up	lncRNA	hsa-let-7c-5p	down	miRNA	TK1	up	mRNA
CTBP1-AS2	up	lncRNA	hsa-let-7c-5p	down	miRNA	TK1	up	mRNA
CTC-429P9.3	up	lncRNA	hsa-let-7c-5p	down	miRNA	TK1	up	mRNA
CTD-2510F5.4	up	lncRNA	hsa-let-7c-5p	down	miRNA	TK1	up	mRNA
DSTNP2	up	lncRNA	hsa-let-7c-5p	down	miRNA	TK1	up	mRNA
ERVK3-1	up	lncRNA	hsa-let-7c-5p	down	miRNA	TK1	up	mRNA
LINC00294	up	lncRNA	hsa-let-7c-5p	down	miRNA	TK1	up	mRNA
PSMD5-AS1	up	lncRNA	hsa-let-7c-5p	down	miRNA	TK1	up	mRNA
RP11-147L13.13	up	lncRNA	hsa-let-7c-5p	down	miRNA	TK1	up	mRNA
RP11-385F5.5	up	lncRNA	hsa-let-7c-5p	down	miRNA	TK1	up	mRNA
SNHG3	up	lncRNA	hsa-let-7c-5p	down	miRNA	TK1	up	mRNA
TPM3P9	up	lncRNA	hsa-let-7c-5p	down	miRNA	TK1	up	mRNA
SNHG1	up	lncRNA	hsa-miR-101-3p	down	miRNA	SNAPIN	up	mRNA
TPM3P9	up	lncRNA	hsa-miR-101-3p	down	miRNA	SNAPIN	up	mRNA
AC024560.3	up	lncRNA	hsa-miR-122-5p	down	miRNA	CLIC1	up	mRNA
AC092171.4	up	lncRNA	hsa-miR-122-5p	down	miRNA	CLIC1	up	mRNA
ASB16-AS1	up	lncRNA	hsa-miR-122-5p	down	miRNA	CLIC1	up	mRNA
AC024560.3	up	lncRNA	hsa-miR-122-5p	down	miRNA	CLN6	up	mRNA
AC092171.4	up	lncRNA	hsa-miR-122-5p	down	miRNA	CLN6	up	mRNA
ASB16-AS1	up	lncRNA	hsa-miR-122-5p	down	miRNA	CLN6	up	mRNA
AC024560.3	up	lncRNA	hsa-miR-122-5p	down	miRNA	DNAJC5	up	mRNA
AC092171.4	up	lncRNA	hsa-miR-122-5p	down	miRNA	DNAJC5	up	mRNA
ASB16-AS1	up	lncRNA	hsa-miR-122-5p	down	miRNA	DNAJC5	up	mRNA
AC024560.3	up	lncRNA	hsa-miR-122-5p	down	miRNA	FOXRED2	up	mRNA
AC092171.4	up	lncRNA	hsa-miR-122-5p	down	miRNA	FOXRED2	up	mRNA
ASB16-AS1	up	lncRNA	hsa-miR-122-5p	down	miRNA	FOXRED2	up	mRNA
AC024560.3	up	lncRNA	hsa-miR-122-5p	down	miRNA	MARK4	up	mRNA
AC092171.4	up	lncRNA	hsa-miR-122-5p	down	miRNA	MARK4	up	mRNA
ASB16-AS1	up	lncRNA	hsa-miR-122-5p	down	miRNA	MARK4	up	mRNA
AC024560.3	up	lncRNA	hsa-miR-122-5p	down	miRNA	SEC61A1	up	mRNA
AC092171.4	up	lncRNA	hsa-miR-122-5p	down	miRNA	SEC61A1	up	mRNA
ASB16-AS1	up	lncRNA	hsa-miR-122-5p	down	miRNA	SEC61A1	up	mRNA
AC092171.4	up	lncRNA	hsa-miR-125b-5p	down	miRNA	BAK1	up	mRNA
NRAV	up	lncRNA	hsa-miR-125b-5p	down	miRNA	BAK1	up	mRNA
PDIA3P1	up	lncRNA	hsa-miR-125b-5p	down	miRNA	BAK1	up	mRNA
RP11-488L18.4	up	lncRNA	hsa-miR-125b-5p	down	miRNA	BAK1	up	mRNA
AC092171.4	up	lncRNA	hsa-miR-125b-5p	down	miRNA	CDK16	up	mRNA
NRAV	up	lncRNA	hsa-miR-125b-5p	down	miRNA	CDK16	up	mRNA
PDIA3P1	up	lncRNA	hsa-miR-125b-5p	down	miRNA	CDK16	up	mRNA
RP11-488L18.4	up	lncRNA	hsa-miR-125b-5p	down	miRNA	CDK16	up	mRNA
AC092171.4	up	lncRNA	hsa-miR-125b-5p	down	miRNA	CLN6	up	mRNA
NRAV	up	lncRNA	hsa-miR-125b-5p	down	miRNA	CLN6	up	mRNA
PDIA3P1	up	lncRNA	hsa-miR-125b-5p	down	miRNA	CLN6	up	mRNA
RP11-488L18.4	up	lncRNA	hsa-miR-125b-5p	down	miRNA	CLN6	up	mRNA
AC092171.4	up	lncRNA	hsa-miR-125b-5p	down	miRNA	DPH2	up	mRNA
NRAV	up	lncRNA	hsa-miR-125b-5p	down	miRNA	DPH2	up	mRNA
PDIA3P1	up	lncRNA	hsa-miR-125b-5p	down	miRNA	DPH2	up	mRNA
RP11-488L18.4	up	lncRNA	hsa-miR-125b-5p	down	miRNA	DPH2	up	mRNA
AC092171.4	up	lncRNA	hsa-miR-125b-5p	down	miRNA	FAM20B	up	mRNA
NRAV	up	lncRNA	hsa-miR-125b-5p	down	miRNA	FAM20B	up	mRNA
PDIA3P1	up	lncRNA	hsa-miR-125b-5p	down	miRNA	FAM20B	up	mRNA
RP11-488L18.4	up	lncRNA	hsa-miR-125b-5p	down	miRNA	FAM20B	up	mRNA
AC092171.4	up	lncRNA	hsa-miR-125b-5p	down	miRNA	IP6K1	up	mRNA
NRAV	up	lncRNA	hsa-miR-125b-5p	down	miRNA	IP6K1	up	mRNA
PDIA3P1	up	lncRNA	hsa-miR-125b-5p	down	miRNA	IP6K1	up	mRNA
RP11-488L18.4	up	lncRNA	hsa-miR-125b-5p	down	miRNA	IP6K1	up	mRNA
AC092171.4	up	lncRNA	hsa-miR-125b-5p	down	miRNA	LARP1	up	mRNA
NRAV	up	lncRNA	hsa-miR-125b-5p	down	miRNA	LARP1	up	mRNA
PDIA3P1	up	lncRNA	hsa-miR-125b-5p	down	miRNA	LARP1	up	mRNA
RP11-488L18.4	up	lncRNA	hsa-miR-125b-5p	down	miRNA	LARP1	up	mRNA
AC092171.4	up	lncRNA	hsa-miR-125b-5p	down	miRNA	LASP1	up	mRNA
NRAV	up	lncRNA	hsa-miR-125b-5p	down	miRNA	LASP1	up	mRNA
PDIA3P1	up	lncRNA	hsa-miR-125b-5p	down	miRNA	LASP1	up	mRNA
RP11-488L18.4	up	lncRNA	hsa-miR-125b-5p	down	miRNA	LASP1	up	mRNA
AC092171.4	up	lncRNA	hsa-miR-125b-5p	down	miRNA	MANBAL	up	mRNA
NRAV	up	lncRNA	hsa-miR-125b-5p	down	miRNA	MANBAL	up	mRNA
PDIA3P1	up	lncRNA	hsa-miR-125b-5p	down	miRNA	MANBAL	up	mRNA
RP11-488L18.4	up	lncRNA	hsa-miR-125b-5p	down	miRNA	MANBAL	up	mRNA
AC092171.4	up	lncRNA	hsa-miR-125b-5p	down	miRNA	MAPKAPK2	up	mRNA
NRAV	up	lncRNA	hsa-miR-125b-5p	down	miRNA	MAPKAPK2	up	mRNA
PDIA3P1	up	lncRNA	hsa-miR-125b-5p	down	miRNA	MAPKAPK2	up	mRNA
RP11-488L18.4	up	lncRNA	hsa-miR-125b-5p	down	miRNA	MAPKAPK2	up	mRNA
AC092171.4	up	lncRNA	hsa-miR-125b-5p	down	miRNA	NUP210	up	mRNA
NRAV	up	lncRNA	hsa-miR-125b-5p	down	miRNA	NUP210	up	mRNA
PDIA3P1	up	lncRNA	hsa-miR-125b-5p	down	miRNA	NUP210	up	mRNA
RP11-488L18.4	up	lncRNA	hsa-miR-125b-5p	down	miRNA	NUP210	up	mRNA
AC092171.4	up	lncRNA	hsa-miR-125b-5p	down	miRNA	TMEM104	up	mRNA
NRAV	up	lncRNA	hsa-miR-125b-5p	down	miRNA	TMEM104	up	mRNA
PDIA3P1	up	lncRNA	hsa-miR-125b-5p	down	miRNA	TMEM104	up	mRNA
RP11-488L18.4	up	lncRNA	hsa-miR-125b-5p	down	miRNA	TMEM104	up	mRNA
SNHG3	up	lncRNA	hsa-miR-139-5p	down	miRNA	CSNK1D	up	mRNA
SNHG3	up	lncRNA	hsa-miR-139-5p	down	miRNA	DSN1	up	mRNA
SNHG3	up	lncRNA	hsa-miR-139-5p	down	miRNA	FARSB	up	mRNA
SNHG3	up	lncRNA	hsa-miR-139-5p	down	miRNA	FBLN1	up	mRNA
SNHG3	up	lncRNA	hsa-miR-139-5p	down	miRNA	LPGAT1	up	mRNA
SNHG3	up	lncRNA	hsa-miR-139-5p	down	miRNA	SUB1	up	mRNA
SNHG3	up	lncRNA	hsa-miR-139-5p	down	miRNA	TPM3	up	mRNA
SNHG3	up	lncRNA	hsa-miR-139-5p	down	miRNA	USP14	up	mRNA
SNHG3	up	lncRNA	hsa-miR-139-5p	down	miRNA	ZBED6CL	up	mRNA
AC024560.3	up	lncRNA	hsa-miR-148a-3p	down	miRNA	E2F1	up	mRNA
SNHG1	up	lncRNA	hsa-miR-148a-3p	down	miRNA	E2F1	up	mRNA
TPM3P9	up	lncRNA	hsa-miR-148a-3p	down	miRNA	E2F1	up	mRNA
AC024560.3	up	lncRNA	hsa-miR-148a-3p	down	miRNA	GOLT1B	up	mRNA
SNHG1	up	lncRNA	hsa-miR-148a-3p	down	miRNA	GOLT1B	up	mRNA
TPM3P9	up	lncRNA	hsa-miR-148a-3p	down	miRNA	GOLT1B	up	mRNA
AC024560.3	up	lncRNA	hsa-miR-148a-3p	down	miRNA	NUDCD3	up	mRNA
SNHG1	up	lncRNA	hsa-miR-148a-3p	down	miRNA	NUDCD3	up	mRNA
TPM3P9	up	lncRNA	hsa-miR-148a-3p	down	miRNA	NUDCD3	up	mRNA
AC024560.3	up	lncRNA	hsa-miR-148a-3p	down	miRNA	SF3A2	up	mRNA
SNHG1	up	lncRNA	hsa-miR-148a-3p	down	miRNA	SF3A2	up	mRNA
TPM3P9	up	lncRNA	hsa-miR-148a-3p	down	miRNA	SF3A2	up	mRNA
AC024560.3	up	lncRNA	hsa-miR-148a-3p	down	miRNA	SNRPD1	up	mRNA
SNHG1	up	lncRNA	hsa-miR-148a-3p	down	miRNA	SNRPD1	up	mRNA
TPM3P9	up	lncRNA	hsa-miR-148a-3p	down	miRNA	SNRPD1	up	mRNA
AC024560.3	up	lncRNA	hsa-miR-152-3p	down	miRNA	DNAJC5	up	mRNA
ERVK3-1	up	lncRNA	hsa-miR-152-3p	down	miRNA	DNAJC5	up	mRNA
PPIAP22	up	lncRNA	hsa-miR-152-3p	down	miRNA	DNAJC5	up	mRNA
RP11-257O5.2	up	lncRNA	hsa-miR-152-3p	down	miRNA	DNAJC5	up	mRNA
TPM3P9	up	lncRNA	hsa-miR-152-3p	down	miRNA	DNAJC5	up	mRNA
AC024560.3	up	lncRNA	hsa-miR-152-3p	down	miRNA	NUDCD3	up	mRNA
ERVK3-1	up	lncRNA	hsa-miR-152-3p	down	miRNA	NUDCD3	up	mRNA
PPIAP22	up	lncRNA	hsa-miR-152-3p	down	miRNA	NUDCD3	up	mRNA
RP11-257O5.2	up	lncRNA	hsa-miR-152-3p	down	miRNA	NUDCD3	up	mRNA
TPM3P9	up	lncRNA	hsa-miR-152-3p	down	miRNA	NUDCD3	up	mRNA
AC024560.3	up	lncRNA	hsa-miR-152-3p	down	miRNA	RCC2	up	mRNA
ERVK3-1	up	lncRNA	hsa-miR-152-3p	down	miRNA	RCC2	up	mRNA
PPIAP22	up	lncRNA	hsa-miR-152-3p	down	miRNA	RCC2	up	mRNA
RP11-257O5.2	up	lncRNA	hsa-miR-152-3p	down	miRNA	RCC2	up	mRNA
TPM3P9	up	lncRNA	hsa-miR-152-3p	down	miRNA	RCC2	up	mRNA
AC024560.3	up	lncRNA	hsa-miR-152-3p	down	miRNA	SF3A2	up	mRNA
ERVK3-1	up	lncRNA	hsa-miR-152-3p	down	miRNA	SF3A2	up	mRNA
PPIAP22	up	lncRNA	hsa-miR-152-3p	down	miRNA	SF3A2	up	mRNA
RP11-257O5.2	up	lncRNA	hsa-miR-152-3p	down	miRNA	SF3A2	up	mRNA
TPM3P9	up	lncRNA	hsa-miR-152-3p	down	miRNA	SF3A2	up	mRNA
AC093838.4	up	lncRNA	hsa-miR-22-3p	down	miRNA	ACLY	up	mRNA
CIDECP	up	lncRNA	hsa-miR-22-3p	down	miRNA	ACLY	up	mRNA
RP11-147L13.13	up	lncRNA	hsa-miR-22-3p	down	miRNA	ACLY	up	mRNA
SNHG3	up	lncRNA	hsa-miR-22-3p	down	miRNA	ACLY	up	mRNA
STAG3L4	up	lncRNA	hsa-miR-22-3p	down	miRNA	ACLY	up	mRNA
WASH3P	up	lncRNA	hsa-miR-22-3p	down	miRNA	ACLY	up	mRNA
AC093838.4	up	lncRNA	hsa-miR-22-3p	down	miRNA	ARFIP2	up	mRNA
CIDECP	up	lncRNA	hsa-miR-22-3p	down	miRNA	ARFIP2	up	mRNA
RP11-147L13.13	up	lncRNA	hsa-miR-22-3p	down	miRNA	ARFIP2	up	mRNA
SNHG3	up	lncRNA	hsa-miR-22-3p	down	miRNA	ARFIP2	up	mRNA
STAG3L4	up	lncRNA	hsa-miR-22-3p	down	miRNA	ARFIP2	up	mRNA
WASH3P	up	lncRNA	hsa-miR-22-3p	down	miRNA	ARFIP2	up	mRNA
AC093838.4	up	lncRNA	hsa-miR-22-3p	down	miRNA	ARPC5	up	mRNA
CIDECP	up	lncRNA	hsa-miR-22-3p	down	miRNA	ARPC5	up	mRNA
RP11-147L13.13	up	lncRNA	hsa-miR-22-3p	down	miRNA	ARPC5	up	mRNA
SNHG3	up	lncRNA	hsa-miR-22-3p	down	miRNA	ARPC5	up	mRNA
STAG3L4	up	lncRNA	hsa-miR-22-3p	down	miRNA	ARPC5	up	mRNA
WASH3P	up	lncRNA	hsa-miR-22-3p	down	miRNA	ARPC5	up	mRNA
AC093838.4	up	lncRNA	hsa-miR-22-3p	down	miRNA	CCDC97	up	mRNA
CIDECP	up	lncRNA	hsa-miR-22-3p	down	miRNA	CCDC97	up	mRNA
RP11-147L13.13	up	lncRNA	hsa-miR-22-3p	down	miRNA	CCDC97	up	mRNA
SNHG3	up	lncRNA	hsa-miR-22-3p	down	miRNA	CCDC97	up	mRNA
STAG3L4	up	lncRNA	hsa-miR-22-3p	down	miRNA	CCDC97	up	mRNA
WASH3P	up	lncRNA	hsa-miR-22-3p	down	miRNA	CCDC97	up	mRNA
AC093838.4	up	lncRNA	hsa-miR-22-3p	down	miRNA	DNAJC5	up	mRNA
CIDECP	up	lncRNA	hsa-miR-22-3p	down	miRNA	DNAJC5	up	mRNA
RP11-147L13.13	up	lncRNA	hsa-miR-22-3p	down	miRNA	DNAJC5	up	mRNA
SNHG3	up	lncRNA	hsa-miR-22-3p	down	miRNA	DNAJC5	up	mRNA
STAG3L4	up	lncRNA	hsa-miR-22-3p	down	miRNA	DNAJC5	up	mRNA
WASH3P	up	lncRNA	hsa-miR-22-3p	down	miRNA	DNAJC5	up	mRNA
AC093838.4	up	lncRNA	hsa-miR-22-3p	down	miRNA	GM2A	up	mRNA
CIDECP	up	lncRNA	hsa-miR-22-3p	down	miRNA	GM2A	up	mRNA
RP11-147L13.13	up	lncRNA	hsa-miR-22-3p	down	miRNA	GM2A	up	mRNA
SNHG3	up	lncRNA	hsa-miR-22-3p	down	miRNA	GM2A	up	mRNA
STAG3L4	up	lncRNA	hsa-miR-22-3p	down	miRNA	GM2A	up	mRNA
WASH3P	up	lncRNA	hsa-miR-22-3p	down	miRNA	GM2A	up	mRNA
AC093838.4	up	lncRNA	hsa-miR-22-3p	down	miRNA	GNPDA1	up	mRNA
CIDECP	up	lncRNA	hsa-miR-22-3p	down	miRNA	GNPDA1	up	mRNA
RP11-147L13.13	up	lncRNA	hsa-miR-22-3p	down	miRNA	GNPDA1	up	mRNA
SNHG3	up	lncRNA	hsa-miR-22-3p	down	miRNA	GNPDA1	up	mRNA
STAG3L4	up	lncRNA	hsa-miR-22-3p	down	miRNA	GNPDA1	up	mRNA
WASH3P	up	lncRNA	hsa-miR-22-3p	down	miRNA	GNPDA1	up	mRNA
AC093838.4	up	lncRNA	hsa-miR-22-3p	down	miRNA	RAN	up	mRNA
CIDECP	up	lncRNA	hsa-miR-22-3p	down	miRNA	RAN	up	mRNA
RP11-147L13.13	up	lncRNA	hsa-miR-22-3p	down	miRNA	RAN	up	mRNA
SNHG3	up	lncRNA	hsa-miR-22-3p	down	miRNA	RAN	up	mRNA
STAG3L4	up	lncRNA	hsa-miR-22-3p	down	miRNA	RAN	up	mRNA
WASH3P	up	lncRNA	hsa-miR-22-3p	down	miRNA	RAN	up	mRNA
AC093838.4	up	lncRNA	hsa-miR-22-3p	down	miRNA	TBC1D13	up	mRNA
CIDECP	up	lncRNA	hsa-miR-22-3p	down	miRNA	TBC1D13	up	mRNA
RP11-147L13.13	up	lncRNA	hsa-miR-22-3p	down	miRNA	TBC1D13	up	mRNA
SNHG3	up	lncRNA	hsa-miR-22-3p	down	miRNA	TBC1D13	up	mRNA
STAG3L4	up	lncRNA	hsa-miR-22-3p	down	miRNA	TBC1D13	up	mRNA
WASH3P	up	lncRNA	hsa-miR-22-3p	down	miRNA	TBC1D13	up	mRNA
AC093838.4	up	lncRNA	hsa-miR-22-3p	down	miRNA	TMEM104	up	mRNA
CIDECP	up	lncRNA	hsa-miR-22-3p	down	miRNA	TMEM104	up	mRNA
RP11-147L13.13	up	lncRNA	hsa-miR-22-3p	down	miRNA	TMEM104	up	mRNA
SNHG3	up	lncRNA	hsa-miR-22-3p	down	miRNA	TMEM104	up	mRNA
STAG3L4	up	lncRNA	hsa-miR-22-3p	down	miRNA	TMEM104	up	mRNA
WASH3P	up	lncRNA	hsa-miR-22-3p	down	miRNA	TMEM104	up	mRNA
AC093838.4	up	lncRNA	hsa-miR-22-3p	down	miRNA	TPD52L2	up	mRNA
CIDECP	up	lncRNA	hsa-miR-22-3p	down	miRNA	TPD52L2	up	mRNA
RP11-147L13.13	up	lncRNA	hsa-miR-22-3p	down	miRNA	TPD52L2	up	mRNA
SNHG3	up	lncRNA	hsa-miR-22-3p	down	miRNA	TPD52L2	up	mRNA
STAG3L4	up	lncRNA	hsa-miR-22-3p	down	miRNA	TPD52L2	up	mRNA
WASH3P	up	lncRNA	hsa-miR-22-3p	down	miRNA	TPD52L2	up	mRNA
AC093838.4	up	lncRNA	hsa-miR-22-3p	down	miRNA	USP22	up	mRNA
CIDECP	up	lncRNA	hsa-miR-22-3p	down	miRNA	USP22	up	mRNA
RP11-147L13.13	up	lncRNA	hsa-miR-22-3p	down	miRNA	USP22	up	mRNA
SNHG3	up	lncRNA	hsa-miR-22-3p	down	miRNA	USP22	up	mRNA
STAG3L4	up	lncRNA	hsa-miR-22-3p	down	miRNA	USP22	up	mRNA
WASH3P	up	lncRNA	hsa-miR-22-3p	down	miRNA	USP22	up	mRNA
HERC2P2	up	lncRNA	hsa-miR-26a-5p	down	miRNA	FUS	up	mRNA
PSMD5-AS1	up	lncRNA	hsa-miR-26a-5p	down	miRNA	FUS	up	mRNA
RP11-546D6.3	up	lncRNA	hsa-miR-26a-5p	down	miRNA	FUS	up	mRNA
TPM3P9	up	lncRNA	hsa-miR-26a-5p	down	miRNA	FUS	up	mRNA
CTC-429P9.3	up	lncRNA	hsa-miR-27b-3p	down	miRNA	HNRNPA1	up	mRNA
HERC2P2	up	lncRNA	hsa-miR-27b-3p	down	miRNA	HNRNPA1	up	mRNA
PSMD5-AS1	up	lncRNA	hsa-miR-27b-3p	down	miRNA	HNRNPA1	up	mRNA
RP11-147L13.13	up	lncRNA	hsa-miR-27b-3p	down	miRNA	HNRNPA1	up	mRNA
STAG3L4	up	lncRNA	hsa-miR-27b-3p	down	miRNA	HNRNPA1	up	mRNA
CTC-429P9.3	up	lncRNA	hsa-miR-27b-3p	down	miRNA	MARK4	up	mRNA
HERC2P2	up	lncRNA	hsa-miR-27b-3p	down	miRNA	MARK4	up	mRNA
PSMD5-AS1	up	lncRNA	hsa-miR-27b-3p	down	miRNA	MARK4	up	mRNA
RP11-147L13.13	up	lncRNA	hsa-miR-27b-3p	down	miRNA	MARK4	up	mRNA
STAG3L4	up	lncRNA	hsa-miR-27b-3p	down	miRNA	MARK4	up	mRNA
CTC-429P9.3	up	lncRNA	hsa-miR-27b-3p	down	miRNA	NUP210	up	mRNA
HERC2P2	up	lncRNA	hsa-miR-27b-3p	down	miRNA	NUP210	up	mRNA
PSMD5-AS1	up	lncRNA	hsa-miR-27b-3p	down	miRNA	NUP210	up	mRNA
RP11-147L13.13	up	lncRNA	hsa-miR-27b-3p	down	miRNA	NUP210	up	mRNA
STAG3L4	up	lncRNA	hsa-miR-27b-3p	down	miRNA	NUP210	up	mRNA
CTC-429P9.3	up	lncRNA	hsa-miR-27b-3p	down	miRNA	SEC61A1	up	mRNA
HERC2P2	up	lncRNA	hsa-miR-27b-3p	down	miRNA	SEC61A1	up	mRNA
PSMD5-AS1	up	lncRNA	hsa-miR-27b-3p	down	miRNA	SEC61A1	up	mRNA
RP11-147L13.13	up	lncRNA	hsa-miR-27b-3p	down	miRNA	SEC61A1	up	mRNA
STAG3L4	up	lncRNA	hsa-miR-27b-3p	down	miRNA	SEC61A1	up	mRNA
CTC-429P9.3	up	lncRNA	hsa-miR-27b-3p	down	miRNA	TPM3	up	mRNA
HERC2P2	up	lncRNA	hsa-miR-27b-3p	down	miRNA	TPM3	up	mRNA
PSMD5-AS1	up	lncRNA	hsa-miR-27b-3p	down	miRNA	TPM3	up	mRNA
RP11-147L13.13	up	lncRNA	hsa-miR-27b-3p	down	miRNA	TPM3	up	mRNA
STAG3L4	up	lncRNA	hsa-miR-27b-3p	down	miRNA	TPM3	up	mRNA
CTBP1-AS2	up	lncRNA	hsa-miR-29a-3p	down	miRNA	FUS	up	mRNA
HERC2P2	up	lncRNA	hsa-miR-29a-3p	down	miRNA	FUS	up	mRNA
PSMD5-AS1	up	lncRNA	hsa-miR-29a-3p	down	miRNA	FUS	up	mRNA
RP11-147L13.13	up	lncRNA	hsa-miR-29a-3p	down	miRNA	FUS	up	mRNA
CTBP1-AS2	up	lncRNA	hsa-miR-29a-3p	down	miRNA	H2AFX	up	mRNA
HERC2P2	up	lncRNA	hsa-miR-29a-3p	down	miRNA	H2AFX	up	mRNA
PSMD5-AS1	up	lncRNA	hsa-miR-29a-3p	down	miRNA	H2AFX	up	mRNA
RP11-147L13.13	up	lncRNA	hsa-miR-29a-3p	down	miRNA	H2AFX	up	mRNA
CTBP1-AS2	up	lncRNA	hsa-miR-29a-3p	down	miRNA	IP6K1	up	mRNA
HERC2P2	up	lncRNA	hsa-miR-29a-3p	down	miRNA	IP6K1	up	mRNA
PSMD5-AS1	up	lncRNA	hsa-miR-29a-3p	down	miRNA	IP6K1	up	mRNA
RP11-147L13.13	up	lncRNA	hsa-miR-29a-3p	down	miRNA	IP6K1	up	mRNA
CTBP1-AS2	up	lncRNA	hsa-miR-29a-3p	down	miRNA	MAPKAPK2	up	mRNA
HERC2P2	up	lncRNA	hsa-miR-29a-3p	down	miRNA	MAPKAPK2	up	mRNA
PSMD5-AS1	up	lncRNA	hsa-miR-29a-3p	down	miRNA	MAPKAPK2	up	mRNA
RP11-147L13.13	up	lncRNA	hsa-miR-29a-3p	down	miRNA	MAPKAPK2	up	mRNA
CTBP1-AS2	up	lncRNA	hsa-miR-29a-3p	down	miRNA	NASP	up	mRNA
HERC2P2	up	lncRNA	hsa-miR-29a-3p	down	miRNA	NASP	up	mRNA
PSMD5-AS1	up	lncRNA	hsa-miR-29a-3p	down	miRNA	NASP	up	mRNA
RP11-147L13.13	up	lncRNA	hsa-miR-29a-3p	down	miRNA	NASP	up	mRNA
CTBP1-AS2	up	lncRNA	hsa-miR-29a-3p	down	miRNA	PDRG1	up	mRNA
HERC2P2	up	lncRNA	hsa-miR-29a-3p	down	miRNA	PDRG1	up	mRNA
PSMD5-AS1	up	lncRNA	hsa-miR-29a-3p	down	miRNA	PDRG1	up	mRNA
RP11-147L13.13	up	lncRNA	hsa-miR-29a-3p	down	miRNA	PDRG1	up	mRNA
CTBP1-AS2	up	lncRNA	hsa-miR-29a-3p	down	miRNA	SMARCC1	up	mRNA
HERC2P2	up	lncRNA	hsa-miR-29a-3p	down	miRNA	SMARCC1	up	mRNA
PSMD5-AS1	up	lncRNA	hsa-miR-29a-3p	down	miRNA	SMARCC1	up	mRNA
RP11-147L13.13	up	lncRNA	hsa-miR-29a-3p	down	miRNA	SMARCC1	up	mRNA
CTBP1-AS2	up	lncRNA	hsa-miR-29c-3p	down	miRNA	GM2A	up	mRNA
HERC2P2	up	lncRNA	hsa-miR-29c-3p	down	miRNA	GM2A	up	mRNA
RP11-147L13.13	up	lncRNA	hsa-miR-29c-3p	down	miRNA	GM2A	up	mRNA
CTBP1-AS2	up	lncRNA	hsa-miR-29c-3p	down	miRNA	H2AFX	up	mRNA
HERC2P2	up	lncRNA	hsa-miR-29c-3p	down	miRNA	H2AFX	up	mRNA
RP11-147L13.13	up	lncRNA	hsa-miR-29c-3p	down	miRNA	H2AFX	up	mRNA
CTBP1-AS2	up	lncRNA	hsa-miR-30a-3p	down	miRNA	MAP4K4	up	mRNA
HERC2P2	up	lncRNA	hsa-miR-30a-3p	down	miRNA	MAP4K4	up	mRNA
RP11-50C13.1	up	lncRNA	hsa-miR-30a-3p	down	miRNA	MAP4K4	up	mRNA
SNHG1	up	lncRNA	hsa-miR-30a-3p	down	miRNA	MAP4K4	up	mRNA
CTBP1-AS2	up	lncRNA	hsa-miR-30a-3p	down	miRNA	ZBED6CL	up	mRNA
HERC2P2	up	lncRNA	hsa-miR-30a-3p	down	miRNA	ZBED6CL	up	mRNA
RP11-50C13.1	up	lncRNA	hsa-miR-30a-3p	down	miRNA	ZBED6CL	up	mRNA
SNHG1	up	lncRNA	hsa-miR-30a-3p	down	miRNA	ZBED6CL	up	mRNA
NRAV	up	lncRNA	hsa-miR-30e-3p	down	miRNA	ZBED6CL	up	mRNA
SNHG1	up	lncRNA	hsa-miR-30e-3p	down	miRNA	ZBED6CL	up	mRNA
AC024560.3	up	lncRNA	hsa-miR-378a-3p	down	miRNA	DNAJC5	up	mRNA
ASB16-AS1	up	lncRNA	hsa-miR-378a-3p	down	miRNA	DNAJC5	up	mRNA
BACE1-AS	up	lncRNA	hsa-miR-378a-3p	down	miRNA	DNAJC5	up	mRNA
CTA-384D8.36	up	lncRNA	hsa-miR-378a-3p	down	miRNA	DNAJC5	up	mRNA
CTBP1-AS2	up	lncRNA	hsa-miR-378a-3p	down	miRNA	DNAJC5	up	mRNA
HERC2P2	up	lncRNA	hsa-miR-378a-3p	down	miRNA	DNAJC5	up	mRNA
NRAV	up	lncRNA	hsa-miR-378a-3p	down	miRNA	DNAJC5	up	mRNA
RP11-147L13.13	up	lncRNA	hsa-miR-378a-3p	down	miRNA	DNAJC5	up	mRNA
RP11-257O5.2	up	lncRNA	hsa-miR-378a-3p	down	miRNA	DNAJC5	up	mRNA
TPM3P9	up	lncRNA	hsa-miR-378a-3p	down	miRNA	DNAJC5	up	mRNA
WASH3P	up	lncRNA	hsa-miR-378a-3p	down	miRNA	DNAJC5	up	mRNA
AC024560.3	up	lncRNA	hsa-miR-378a-3p	down	miRNA	ENTPD6	up	mRNA
ASB16-AS1	up	lncRNA	hsa-miR-378a-3p	down	miRNA	ENTPD6	up	mRNA
BACE1-AS	up	lncRNA	hsa-miR-378a-3p	down	miRNA	ENTPD6	up	mRNA
CTA-384D8.36	up	lncRNA	hsa-miR-378a-3p	down	miRNA	ENTPD6	up	mRNA
CTBP1-AS2	up	lncRNA	hsa-miR-378a-3p	down	miRNA	ENTPD6	up	mRNA
HERC2P2	up	lncRNA	hsa-miR-378a-3p	down	miRNA	ENTPD6	up	mRNA
NRAV	up	lncRNA	hsa-miR-378a-3p	down	miRNA	ENTPD6	up	mRNA
RP11-147L13.13	up	lncRNA	hsa-miR-378a-3p	down	miRNA	ENTPD6	up	mRNA
RP11-257O5.2	up	lncRNA	hsa-miR-378a-3p	down	miRNA	ENTPD6	up	mRNA
TPM3P9	up	lncRNA	hsa-miR-378a-3p	down	miRNA	ENTPD6	up	mRNA
WASH3P	up	lncRNA	hsa-miR-378a-3p	down	miRNA	ENTPD6	up	mRNA
AC024560.3	up	lncRNA	hsa-miR-378a-3p	down	miRNA	GOLPH3L	up	mRNA
ASB16-AS1	up	lncRNA	hsa-miR-378a-3p	down	miRNA	GOLPH3L	up	mRNA
BACE1-AS	up	lncRNA	hsa-miR-378a-3p	down	miRNA	GOLPH3L	up	mRNA
CTA-384D8.36	up	lncRNA	hsa-miR-378a-3p	down	miRNA	GOLPH3L	up	mRNA
CTBP1-AS2	up	lncRNA	hsa-miR-378a-3p	down	miRNA	GOLPH3L	up	mRNA
HERC2P2	up	lncRNA	hsa-miR-378a-3p	down	miRNA	GOLPH3L	up	mRNA
NRAV	up	lncRNA	hsa-miR-378a-3p	down	miRNA	GOLPH3L	up	mRNA
RP11-147L13.13	up	lncRNA	hsa-miR-378a-3p	down	miRNA	GOLPH3L	up	mRNA
RP11-257O5.2	up	lncRNA	hsa-miR-378a-3p	down	miRNA	GOLPH3L	up	mRNA
TPM3P9	up	lncRNA	hsa-miR-378a-3p	down	miRNA	GOLPH3L	up	mRNA
WASH3P	up	lncRNA	hsa-miR-378a-3p	down	miRNA	GOLPH3L	up	mRNA
AC024560.3	up	lncRNA	hsa-miR-378a-3p	down	miRNA	NUDCD3	up	mRNA
ASB16-AS1	up	lncRNA	hsa-miR-378a-3p	down	miRNA	NUDCD3	up	mRNA
BACE1-AS	up	lncRNA	hsa-miR-378a-3p	down	miRNA	NUDCD3	up	mRNA
CTA-384D8.36	up	lncRNA	hsa-miR-378a-3p	down	miRNA	NUDCD3	up	mRNA
CTBP1-AS2	up	lncRNA	hsa-miR-378a-3p	down	miRNA	NUDCD3	up	mRNA
HERC2P2	up	lncRNA	hsa-miR-378a-3p	down	miRNA	NUDCD3	up	mRNA
NRAV	up	lncRNA	hsa-miR-378a-3p	down	miRNA	NUDCD3	up	mRNA
RP11-147L13.13	up	lncRNA	hsa-miR-378a-3p	down	miRNA	NUDCD3	up	mRNA
RP11-257O5.2	up	lncRNA	hsa-miR-378a-3p	down	miRNA	NUDCD3	up	mRNA
TPM3P9	up	lncRNA	hsa-miR-378a-3p	down	miRNA	NUDCD3	up	mRNA
WASH3P	up	lncRNA	hsa-miR-378a-3p	down	miRNA	NUDCD3	up	mRNA
AC024560.3	up	lncRNA	hsa-miR-378a-3p	down	miRNA	TMCO1	up	mRNA
ASB16-AS1	up	lncRNA	hsa-miR-378a-3p	down	miRNA	TMCO1	up	mRNA
BACE1-AS	up	lncRNA	hsa-miR-378a-3p	down	miRNA	TMCO1	up	mRNA
CTA-384D8.36	up	lncRNA	hsa-miR-378a-3p	down	miRNA	TMCO1	up	mRNA
CTBP1-AS2	up	lncRNA	hsa-miR-378a-3p	down	miRNA	TMCO1	up	mRNA
HERC2P2	up	lncRNA	hsa-miR-378a-3p	down	miRNA	TMCO1	up	mRNA
NRAV	up	lncRNA	hsa-miR-378a-3p	down	miRNA	TMCO1	up	mRNA
RP11-147L13.13	up	lncRNA	hsa-miR-378a-3p	down	miRNA	TMCO1	up	mRNA
RP11-257O5.2	up	lncRNA	hsa-miR-378a-3p	down	miRNA	TMCO1	up	mRNA
TPM3P9	up	lncRNA	hsa-miR-378a-3p	down	miRNA	TMCO1	up	mRNA
WASH3P	up	lncRNA	hsa-miR-378a-3p	down	miRNA	TMCO1	up	mRNA
AC024560.3	up	lncRNA	hsa-miR-378a-3p	down	miRNA	TMEM184B	up	mRNA
ASB16-AS1	up	lncRNA	hsa-miR-378a-3p	down	miRNA	TMEM184B	up	mRNA
BACE1-AS	up	lncRNA	hsa-miR-378a-3p	down	miRNA	TMEM184B	up	mRNA
CTA-384D8.36	up	lncRNA	hsa-miR-378a-3p	down	miRNA	TMEM184B	up	mRNA
CTBP1-AS2	up	lncRNA	hsa-miR-378a-3p	down	miRNA	TMEM184B	up	mRNA
HERC2P2	up	lncRNA	hsa-miR-378a-3p	down	miRNA	TMEM184B	up	mRNA
NRAV	up	lncRNA	hsa-miR-378a-3p	down	miRNA	TMEM184B	up	mRNA
RP11-147L13.13	up	lncRNA	hsa-miR-378a-3p	down	miRNA	TMEM184B	up	mRNA
RP11-257O5.2	up	lncRNA	hsa-miR-378a-3p	down	miRNA	TMEM184B	up	mRNA
TPM3P9	up	lncRNA	hsa-miR-378a-3p	down	miRNA	TMEM184B	up	mRNA
WASH3P	up	lncRNA	hsa-miR-378a-3p	down	miRNA	TMEM184B	up	mRNA
AC024560.3	up	lncRNA	hsa-miR-378a-3p	down	miRNA	ZCCHC17	up	mRNA
ASB16-AS1	up	lncRNA	hsa-miR-378a-3p	down	miRNA	ZCCHC17	up	mRNA
BACE1-AS	up	lncRNA	hsa-miR-378a-3p	down	miRNA	ZCCHC17	up	mRNA
CTA-384D8.36	up	lncRNA	hsa-miR-378a-3p	down	miRNA	ZCCHC17	up	mRNA
CTBP1-AS2	up	lncRNA	hsa-miR-378a-3p	down	miRNA	ZCCHC17	up	mRNA
HERC2P2	up	lncRNA	hsa-miR-378a-3p	down	miRNA	ZCCHC17	up	mRNA
NRAV	up	lncRNA	hsa-miR-378a-3p	down	miRNA	ZCCHC17	up	mRNA
RP11-147L13.13	up	lncRNA	hsa-miR-378a-3p	down	miRNA	ZCCHC17	up	mRNA
RP11-257O5.2	up	lncRNA	hsa-miR-378a-3p	down	miRNA	ZCCHC17	up	mRNA
TPM3P9	up	lncRNA	hsa-miR-378a-3p	down	miRNA	ZCCHC17	up	mRNA
WASH3P	up	lncRNA	hsa-miR-378a-3p	down	miRNA	ZCCHC17	up	mRNA
HERC2P2	up	lncRNA	hsa-miR-455-3p	down	miRNA	ARFIP2	up	mRNA
PSMD5-AS1	up	lncRNA	hsa-miR-455-3p	down	miRNA	ARFIP2	up	mRNA
HERC2P2	up	lncRNA	hsa-miR-455-3p	down	miRNA	ATXN7L3	up	mRNA
PSMD5-AS1	up	lncRNA	hsa-miR-455-3p	down	miRNA	ATXN7L3	up	mRNA
HERC2P2	up	lncRNA	hsa-miR-455-3p	down	miRNA	H2AFZ	up	mRNA
PSMD5-AS1	up	lncRNA	hsa-miR-455-3p	down	miRNA	H2AFZ	up	mRNA
HERC2P2	up	lncRNA	hsa-miR-455-3p	down	miRNA	MRGBP	up	mRNA
PSMD5-AS1	up	lncRNA	hsa-miR-455-3p	down	miRNA	MRGBP	up	mRNA
HERC2P2	up	lncRNA	hsa-miR-455-3p	down	miRNA	NAT10	up	mRNA
PSMD5-AS1	up	lncRNA	hsa-miR-455-3p	down	miRNA	NAT10	up	mRNA
HERC2P2	up	lncRNA	hsa-miR-455-3p	down	miRNA	NRM	up	mRNA
PSMD5-AS1	up	lncRNA	hsa-miR-455-3p	down	miRNA	NRM	up	mRNA
HERC2P2	up	lncRNA	hsa-miR-455-3p	down	miRNA	RIC8A	up	mRNA
PSMD5-AS1	up	lncRNA	hsa-miR-455-3p	down	miRNA	RIC8A	up	mRNA
HERC2P2	up	lncRNA	hsa-miR-455-3p	down	miRNA	TMEM98	up	mRNA
PSMD5-AS1	up	lncRNA	hsa-miR-455-3p	down	miRNA	TMEM98	up	mRNA
