# Supplementary material for: Screening Prognosis-Related lncRNAs Based on WGCNA to Establish a New Risk Score for Predicting Prognosis in Patients with Hepatocellular Carcinoma
Source: J Immunol Res. 2021 Aug 14;2021:5518908. doi: 10.1155/2021/5518908 (PMC8380184; doi:10.1155/2021/5518908)
Supplement: Supplementary Materials — Figure S1: the flow chart of the whole study. Figure S2: the 4 miRNAs were associated with good prognosis. Figure S3: the correlation between the risk score and TNM. Figure S4: the correlation between the risk score and 27 immune checkpoint members. Supplemental Table S1: differentially expressed lncRNA. Supplemental Table S2: differentially expressed miRNA. Supplemental Table S3: differentially expressed mRNA. Supplemental Table S4: 566 lncRNA-miRNA-mRNA regulatory pairs in the ceRNA network. Supplemental Table S5: the ranking results of the top 15 hub genes. Supplemental Table S6: the correlation between risk score and 27 immune checkpoint members. [file 5518908.f1.zip › 5518908.f1/Supplemental Table S5-Top15 rank.txt]

Rank	Name	Degree
1	H2AFZ	10
1	HNRNPA1	10
1	RAN	10
1	SNRPD1	10
5	H2AFX	8
6	SF3A2	7
7	NASP	6
7	PPIA	6
9	CSNK1D	5
9	NAP1L1	5
11	DARS2	4
11	FARSB	4
11	SMARCC1	4
11	TPM3	4
11	ZCCHC17	4
