# Supplementary material for: Screening Prognosis-Related lncRNAs Based on WGCNA to Establish a New Risk Score for Predicting Prognosis in Patients with Hepatocellular Carcinoma
Source: J Immunol Res. 2021 Aug 14;2021:5518908. doi: 10.1155/2021/5518908 (PMC8380184; doi:10.1155/2021/5518908)
Supplement: Supplementary Materials — Figure S1: the flow chart of the whole study. Figure S2: the 4 miRNAs were associated with good prognosis. Figure S3: the correlation between the risk score and TNM. Figure S4: the correlation between the risk score and 27 immune checkpoint members. Supplemental Table S1: differentially expressed lncRNA. Supplemental Table S2: differentially expressed miRNA. Supplemental Table S3: differentially expressed mRNA. Supplemental Table S4: 566 lncRNA-miRNA-mRNA regulatory pairs in the ceRNA network. Supplemental Table S5: the ranking results of the top 15 hub genes. Supplemental Table S6: the correlation between risk score and 27 immune checkpoint members. [file 5518908.f1.zip › 5518908.f1/Supplemental Table S6-The correlation between risk score and 27 immune checkpoint members.txt]

ID	Cor	P
PDCD1LG2	0.513624337	3.85E-16
CD274	0.434693924	1.65E-11
CD70	0.422329842	6.94E-11
HAVCR2	0.393390891	1.61E-09
CD276	0.369480118	1.73E-08
LAG3	0.314181338	2.10E-06
ICOS	0.302890672	5.01E-06
FGL1	-0.299115832	6.65E-06
ENTPD1	0.285064635	1.84E-05
CTLA4	0.266833284	6.36E-05
IDO1	0.244180297	0.000264045
HHLA2	0.241876888	0.000302956
CD27	0.221136699	0.000985336
TNFRSF9	0.200152469	0.002927976
PDCD1	0.193200627	0.004106871
TNFRSF18	0.167197905	0.013226616
CD40	0.105950794	0.117968146
TNFRSF4	0.1010973	0.135865676
SIGLEC15	-0.081079692	0.232098095
TNFSF14	-0.073741307	0.277254967
VTCN1	0.06920002	0.307999423
BTLA	0.067624698	0.319168594
ICOSLG	-0.045656657	0.501494078
NT5E	0.015293742	0.821944543
CD40LG	-0.01407324	0.835944778
NCR3	-0.001120313	0.986848071
TMIGD2	-0.000608442	0.992856965
